# Supplementary material for: Genome structure reveals the diversity of mating mechanisms in Saccharomyces cerevisiae x Saccharomyces kudriavzevii hybrids, and the genomic instability that promotes phenotypic diversity
Source: Microb Genom. 2020 Feb 17;6(3):e000333. doi: 10.1099/mgen.0.000333 (PMC7200066; doi:10.1099/mgen.0.000333)
Supplement: Supplementary material 2 [file mgen-6-333-s002.xlsx]

## Sheet: Supplemental Table S1
Supplemental Table S1 : Source of the species and strains genome sequence used in this study.
Species	Strain	Environment	Source	Assembly	WGS	BioSample	Note
S. cerevisiae	CBS7960	Bioethanol	SGD	GCA_000192455.1	AEWL00000000	SAMN02981308
S. cerevisiae	IR-2	Bioethanol	NCBI	GCA_000508825.2	BAUI00000000	SAMD00036775
S. cerevisiae	NAM34-4C	Bioethanol	NCBI	GCA_000508805.2	BAUH00000000	SAMD00036774
S. cerevisiae	YJSH1	Bioethanol	NCBI	GCA_000275665.1	AGAW00000000	SAMN01057573
S. cerevisiae	ZTW1	Bioethanol	SGD	GCA_000308935.1	AMDD00000000	SAMN02981455
S. cerevisiae	JAY291	Bioethanol	SGD	GCA_000182315.2	ACFL00000000	SAMN02953746
S. cerevisiae	M3707	Bioethanol	NCBI	GCA_000365045.1	AMQB00000000	SAMN02769630
S. cerevisiae	NY1308	Bioethanol	NCBI	GCA_000416405.1	ASJZ00000000	SAMN02981536
S. cerevisiae	10560-6B	Laboratory	NCBI	GCA_000766415.2	JRIQ00000000	SAMN03020229
S. cerevisiae	JK9-3d	Laboratory	SGD	GCA_000766455.2	JRIZ00000000	SAMN03020238
S. cerevisiae	S288C	Laboratory	SGD	GCA_000146045.2 R64	n/a	n/a
S. cerevisiae	SEY6210	Laboratory	SGD	GCA_000766595.2	JRIW00000000	SAMN03020235
S. cerevisiae	YPH499	Laboratory	SGD	GCA_000766375.2	JRIO00000000	SAMN03020227
S. cerevisiae	T7	oak	SGD	GCA_000209365.1	AFDE00000000	SAMN02981319
S. cerevisiae	YPS128	oak	SGD	GCA_000766195.2	JRID00000000	SAMN03020216
S. cerevisiae	YPS163	oak	SGD	GCA_000766175.2	JRIC00000000	SAMN03020215
S. cerevisiae	YJM1273	oak	NCBI	GCA_000976995.2	n/a	SAMN01923157
S. cerevisiae	YJM1434	oak	NCBI	GCA_000977835.2	n/a	SAMN01923185
S. cerevisiae	KyokaiNo.7	Sake	SGD	GCA_000260735.1	BABQ00000000	SAMD00036541
S. cerevisiae	UC5	Sake	SGD	GCA_000209285.1	AFDD00000000	SAMN00198987
S. cerevisiae	K11	Sake	NCBI	GCA_000767965.1	JRIJ00000000	SAMN03020222
S. cerevisiae	Y9	Sake	SGRP	n/a	n/a	n/a	http://www.sanger.ac.uk/research/projects/genomeinformatics/sgrp.html
S. cerevisiae	YJM1460	Sake	NCBI	GCA_000978015.2	n/a	SAMN01923191
S. cerevisiae	YJM1388	Sake	NCBI	GCA_000977505.2	n/a	SAMN01923174
S. cerevisiae	BC187	Wine	SGD	GCA_000766315.2	JRII00000000	SAMN03020221
S. cerevisiae	EC1118	Wine	SGD	GCA_000218975.1	n/a	SAMEA2272624
S. cerevisiae	L1528	Wine	SGD	GCA_000766615.2	JRIK00000000	SAMN03020223
S. cerevisiae	P301	Wine	NCBI	GCA_000568055.1	APIQ00000000	SAMN01915094
S. cerevisiae	R103	Wine	NCBI	GCA_000568365.1	APIR00000000	SAMN01915093
S. cerevisiae	RM11-1A	Wine	NCBI	GCA_000766635.2	JRIP00000000.1	SAMN03020228
S. cerevisiae	DBVPG6044	WA	SGD	GCA_000766275.2	JRIG00000000	SAMN03020219
S. cerevisiae	PW5	WA	SGD	GCA_000209265.1	AFDC00000000	SAMN00199004
S. cerevisiae	YJM195	WA	NCBI	GCA_000975585.2	n/a	SAMN01923115
S. cerevisiae	YJM1439	WA	NCBI	GCA_000977865.2	n/a	SAMN01923186
S. cerevisiae	UWOPS03-461.4	Palm	SGRP	n/a	n/a	n/a	http://www.sanger.ac.uk/research/projects/genomeinformatics/sgrp.html
S. cerevisiae	UWOPS05-217.3	Palm	SGD	GCA_000768095.1	JRIM00000000	SAMN03020225
S. cerevisiae	YJM1447	Palm	NCBI	GCA_000977955.2	n/a	SAMN01923189
S. cerevisiae	GBFlor-C	Sherry Wine	Morard et al. 2019	n/a	n/a	SAMN10160255
S. cerevisiae	CECT10094	Sherry Wine	Morard et al. 2019	n/a	n/a	SAMN10160256
S. cerevisiae	T73	Wine	Morard et al. 2019	n/a	n/a	SAMN10160254
S. cerevisiae	Temohaya-MI26	Mezcal	Morard et al. 2019	n/a	n/a	SAMN10160257
S. cerevisiae	beer016	Beer	Gallone et al. 2016	GCA_001741305.1	MBZM00000000	SAMN05190377
S. cerevisiae	beer007	Beer	Gallone et al. 2016	GCA_001741605.1	MBZV00000000	SAMN05190368
S. cerevisiae	beer099	Beer	Gallone et al. 2016	GCA_001738835.1	MBWH00000000	SAMN05190460
S. cerevisiae	beer001	Beer	Gallone et al. 2016	GCA_001741805.1	MCAB00000000	SAMN05190362
S. cerevisiae	beer009	Beer	Gallone et al. 2016	GCA_001741535.1	MBZT00000000	SAMN05190370
S. cerevisiae	beer018	Beer	Gallone et al. 2016	GCA_001741285.1	MBZK00000000	SAMN05190379
S. cerevisiae	wine016	Wine	Gallone et al. 2016	GCA_001737395.2	MBUL00000000	SAMN05190508
S. cerevisiae	beer014	Beer	Gallone et al. 2016	GCA_001741405.1	MBZO00000000	SAMN05190375
S. cerevisiae	beer030	Beer	Gallone et al. 2016	GCA_001740905.1	MBYY00000000	SAMN05190391
S. cerevisiae	beer088	Beer	Gallone et al. 2016	GCA_001739185.1	MBWS00000000	SAMN05190449
S. cerevisiae	beer003	Beer	Gallone et al. 2016	GCA_001741725.1	MBZZ00000000	SAMN05190364
S. cerevisiae	beer063	Beer	Gallone et al. 2016	GCA_001739935.1	MBXR00000000	SAMN05190424
S. cerevisiae	wine019	Wine	Gallone et al. 2016	GCA_001737285.1	MBUI00000000	SAMN05190511
S. cerevisiae	beer002	Beer	Gallone et al. 2016	GCA_001741815.1	MCAA00000000	SAMN05190363
S. cerevisiae	beer040	Beer	Gallone et al. 2016	GCA_001740575.1	MBYO00000000	SAMN05190401
S. cerevisiae	beer039	Beer	Gallone et al. 2016	GCA_001740655.1	MBYP00000000	SAMN05190400
S. cerevisiae	beer011	Beer	Gallone et al. 2016	GCA_001741495.1	MBZR00000000	SAMN05190372
S. cerevisiae	beer085	Beer	Gallone et al. 2016	GCA_001739235.1	MBWV00000000	SAMN05190446
S. cerevisiae	beer004	Beer	Gallone et al. 2016	GCA_001741705.1	MBZY00000000	SAMN05190365
S. cerevisiae	beer027	Beer	Gallone et al. 2016	GCA_001741015.1	MBZB00000000	SAMN05190388
S. cerevisiae	beer086	Beer	Gallone et al. 2016	GCA_001739225.1	MBWU00000000	SAMN05190447
S. cerevisiae	beer032	Beer	Gallone et al. 2016	GCA_001740805.1	MBYW00000000	SAMN05190393
S. cerevisiae	beer059	Beer	Gallone et al. 2016	GCA_001740055.1	MBXV00000000	SAMN05190420
S. cerevisiae	beer091	Beer	Gallone et al. 2016	GCA_001739075.1	MBWP00000000	SAMN05190452
S. cerevisiae	beer062	Beer	Gallone et al. 2016	GCA_001739945.1	MBXS00000000	SAMN05190423
S. cerevisiae	beer021	Beer	Gallone et al. 2016	GCA_001741165.1	MBZH00000000	SAMN05190382
S. cerevisiae	beer080	Beer	Gallone et al. 2016	GCA_001739425.1	MBXA00000000	SAMN05190441
S. cerevisiae	beer092	Beer	Gallone et al. 2016	GCA_001739065.1	MBWO00000000	SAMN05190453
S. cerevisiae	beer013	Beer	Gallone et al. 2016	GCA_001741415.1	MBZP00000000	SAMN05190374
S. cerevisiae	beer034	Beer	Gallone et al. 2016	GCA_001740785.1	MBYU00000000	SAMN05190395
S. cerevisiae	beer084	Beer	Gallone et al. 2016	GCA_001739305.1	MBWW00000000	SAMN05190445
S. cerevisiae	beer083	Beer	Gallone et al. 2016	GCA_001739335.1	MBWX00000000	SAMN05190444
S. kudriavzevii	IFO1802	Decade leaves	Macías et al. 2019	n/a	n/a	n/a	ENA Project ID : PRJEB31099
S. kudriavzevii	CA111	Oak	Macías et al. 2019	n/a	n/a	n/a	ENA Project ID : PRJEB31099
S. kudriavzevii	CR85	Oak	Macías et al. 2019	n/a	n/a	n/a	ENA Project ID : PRJEB31099
S. kudriavzevii	ZP591	Oak	Macías et al. 2019	n/a	n/a	n/a	ENA Project ID : PRJEB31099
References :
Gallone, Brigida, Jan Steensels, Troels Prahl, Leah Soriaga, Veerle Saels, Beatriz Herrera-Malaver, Adriaan Merlevede, et al. 2016. “Domestication and Divergence of Saccharomyces Cerevisiae Beer Yeasts.” Cell 166 (6). Elsevier: 1397–1410.e16. doi:10.1016/J.CELL.2016.08.020.
Morard, Miguel, Laura G. Macías, Ana C. Adam, María Lairón-Peris, Roberto Pérez-Torrado, Christina Toft, and Eladio Barrio. 2019. “Aneuploidy and Ethanol Tolerance in Saccharomyces Cerevisiae.” Frontiers in Genetics 10 (February). Frontiers: 82. doi:10.3389/FGENE.2019.00082.

## Sheet: Supplemental Table S2
	Supplemental Table S2 : Number of heterozygotic and homozygotic SNPs in coding regions.
	Strain	Heterozygotic SNPs	Homozygotic SNPs	TOTAL
	VIN7	5105	18720	23825
	W27	3227	15113	18340
	IF6	2888	19497	22385
	AMH	6852	8726	15578
	PB7	2071	19713	23825
	CECT11002	10969	18803	29772
	MR25	16468	17887	34355

## Sheet: Supplemental Table S3
Supplemental Table S3: ratio (R) between Sc and Sk content for each gene and deviation from the expected hybrid ratio. Ratio is calculated as : R = RDSc/(RDSc + RDSk) (RD: Read Depth). The deviation is calculated as the R observed for each gene minus the R expected for each strain according to its ploidy. R expected : AMH 0.75, CECT11002 0.66, IF6 0.66, MR25 0.66, PB7 0.5, VIN7 0.66, W27 0.66
Gene	AMH_ratio	CECT11002_ratio	IF6_ratio	MR25_ratio	PB7_ratio	VIN7_ratio	W27_ratio	AMH_devRatio	CECT11002_devRatio	IF6_devRatio	MR25_devRatio	PB7_devRatio	VIN7_devRatio	W27_devRatio
YAL007C	1	0.653342	1	0.667125	0.520739	0.655405	0.639342	0.25	-0.00665799	0.34	0.00712499	0.0207386	-0.00459466	-0.0206577
YAL008W	1	0.67325	1	0.703759	0.453807	0.670307	0.6644	0.25	0.0132503	0.34	0.0437587	-0.0461932	0.0103074	0.00440019
YAL009W	1	0.704814	1	0.696177	0.500221	0.660434	0.645404	0.25	0.0448142	0.34	0.0361773	0.000221445	0.00043418	-0.0145961
YAL010C	1	0.659846	1	0.663691	0.511186	0.653349	0.652995	0.25	-0.000153623	0.34	0.00369119	0.0111858	-0.00665091	-0.007005
YAL011W	1	0.687623	1	0.678648	0.486735	0.627774	0.610462	0.25	0.0276225	0.34	0.018648	-0.013265	-0.0322264	-0.0495382
YAL012W	1	0.715621	1	0.726979	0.546244	0.650637	0.644348	0.25	0.0556208	0.34	0.0669794	0.0462443	-0.0093633	-0.0156515
YAL013W	1	0.71654	1	0.693543	0.518371	0.661996	0.628116	0.25	0.05654	0.34	0.0335431	0.0183714	0.00199628	-0.0318836
YAL014C	1	0.702497	1	0.672179	0.521203	0.675129	0.65915	0.25	0.0424965	0.34	0.0121793	0.0212025	0.0151293	-0.000849785
YAL015C	1	0.662109	1	0.636979	0.509485	0.650417	0.649029	0.25	0.00210882	0.34	-0.0230211	0.00948494	-0.00958299	-0.0109709
YAL016C-A	1	0.607668	1	0.650535	0.498302	0.660217	0.669923	0.25	-0.052332	0.34	-0.00946491	-0.00169773	0.00021716	0.00992295
YAL016W	1	0.658383	1	0.665478	0.515393	0.656251	0.646411	0.25	-0.00161659	0.34	0.00547792	0.0153933	-0.00374878	-0.0135886
YAL017W	1	0.669384	1	0.665922	0.486145	0.656485	0.650592	0.25	0.00938439	0.34	0.00592229	-0.0138554	-0.00351492	-0.00940775
YAL018C	1	0.662291	1	0.675955	0.504652	0.663278	0.657512	0.25	0.00229069	0.34	0.015955	0.0046521	0.00327817	-0.00248795
YAL019W	1	0.70353	1	0.693562	0.524496	0.658254	0.659262	0.25	0.0435297	0.34	0.033562	0.0244958	-0.00174579	-0.000738076
YAL019W-A	1	0.691818	1	0.699871	0.58488	0.645488	0.645743	0.25	0.0318179	0.34	0.0398709	0.0848801	-0.0145117	-0.0142565
YAL020C	1	0.739068	1	0.720921	0.550096	0.64354	0.643517	0.25	0.079068	0.34	0.0609213	0.0500963	-0.0164605	-0.0164835
YAL021C	1	0.635983	1	0.67233	0.521708	0.660607	0.656876	0.25	-0.024017	0.34	0.0123302	0.0217084	0.000607218	-0.00312443
YAL022C	1	0.687876	1	0.697489	0.511688	0.647698	0.631667	0.25	0.0278763	0.34	0.037489	0.0116882	-0.0123016	-0.0283333
YAL023C	1	0.662831	1	0.692849	0.487959	0.650916	0.644025	0.25	0.00283053	0.34	0.0328487	-0.0120413	-0.00908379	-0.0159752
YAL024C	1	0.6614	1	0.666974	0.502816	0.648525	0.655878	0.25	0.00139971	0.34	0.00697447	0.00281584	-0.0114751	-0.00412162
YAL025C	1	0.664362	1	0.689706	0.515787	0.646088	0.629772	0.25	0.00436226	0.34	0.0297064	0.0157866	-0.0139117	-0.0302285
YAL026C	1	0.670713	1	0.683995	0.506255	0.652765	0.660006	0.25	0.0107126	0.34	0.0239951	0.00625452	-0.00723547	6.2776e-06
YAL027W	1	0.675121	1	0.696967	0.519358	0.663884	0.669277	0.25	0.0151209	0.34	0.0369673	0.0193579	0.00388391	0.00927675
YAL028W	1	0.659216	1	0.656738	0.512063	0.660483	0.654546	0.25	-0.000783736	0.34	-0.00326227	0.0120626	0.000482844	-0.0054537
YAL029C	1	0.684223	1	0.655705	0.515421	0.656725	0.649432	0.25	0.0242232	0.34	-0.0042945	0.015421	-0.00327502	-0.0105682
YAL030W	1	0.656703	1	0.668468	0.477277	0.652487	0.64928	0.25	-0.00329711	0.34	0.00846761	-0.0227228	-0.00751278	-0.01072
YAL031C	1	0.652043	1	0.686947	0.545975	0.655079	0.640609	0.25	-0.00795721	0.34	0.0269468	0.0459751	-0.00492077	-0.0193912
YAL032C	1	0.681559	1	0.676274	0.541998	0.66695	0.676806	0.25	0.021559	0.34	0.0162735	0.0419984	0.00695018	0.0168058
YAL033W	1	0.634871	1	0.69266	0.582653	0.688439	0.679134	0.25	-0.0251288	0.34	0.0326597	0.0826529	0.0284395	0.0191336
YAL034C	1	0.6768	1	0.675866	0.489392	0.659424	0.653322	0.25	0.0168001	0.34	0.0158659	-0.0106076	-0.000576451	-0.00667806
YAL034W-A	1	0.689466	1	0.675877	0.491509	0.669821	0.659866	0.25	0.0294656	0.34	0.0158771	-0.00849116	0.00982121	-0.000134144
YAL035W	1	0.649859	1	0.653635	0.517613	0.658162	0.656153	0.25	-0.0101412	0.34	-0.0063646	0.0176126	-0.00183787	-0.00384743
YAL036C	1	0.661818	1	0.644104	0.515937	0.664025	0.664853	0.25	0.00181789	0.34	-0.0158956	0.0159373	0.00402456	0.00485299
YAL037C-A	1	0.706449	1	0.678936	0.426872	0.658529	0.61505	0.25	0.046449	0.34	0.0189361	-0.0731282	-0.00147123	-0.0449498
YAL037C-B	1	0.626609	1	0.657429	0.505136	0.678336	0.654455	0.25	-0.0333912	0.34	-0.00257055	0.00513553	0.0183364	-0.00554518
YAL037W	1	0.653785	1	0.656255	0.489116	0.644914	0.649053	0.25	-0.00621463	0.34	-0.00374527	-0.0108838	-0.0150864	-0.0109469
YAL038W	0.999273	0.639781	1	0.651085	0.50025	0.677758	0.654138	0.249273	-0.0202187	0.34	-0.00891542	0.000249704	0.0177576	-0.00586188
YAL039C	1	0.709319	1	0.665791	0.536764	0.671487	0.63977	0.25	0.0493187	0.34	0.00579069	0.0367642	0.011487	-0.0202302
YAL040C	1	0.706155	1	0.685817	0.520117	0.639703	0.642299	0.25	0.0461555	0.34	0.0258167	0.0201166	-0.0202974	-0.0177009
YAL041W	0.987919	0.644841	0.971009	0.650229	0.524895	0.644059	0.655186	0.237919	-0.0151589	0.311009	-0.00977066	0.0248946	-0.015941	-0.00481428
YAL042C-A	1	0.641229	1	0.704212	0.543676	0.693333	0.641882	0.25	-0.0187714	0.34	0.0442124	0.043676	0.0333328	-0.0181178
YAL042W	1	0.680272	1	0.680741	0.541782	0.654612	0.658214	0.25	0.020272	0.34	0.0207413	0.0417819	-0.00538752	-0.00178597
YAL043C	1	0.727978	1	0.713504	0.552743	0.656926	0.644005	0.25	0.0679778	0.34	0.0535044	0.0527427	-0.00307428	-0.0159947
YAL044C	1	0.688611	1	0.616987	0.465374	0.610678	0.59135	0.25	0.0286109	0.34	-0.0430132	-0.0346256	-0.0493224	-0.0686497
YAL044W-A	1	0.703712	1	0.672745	0.442115	0.630692	0.617114	0.25	0.0437121	0.34	0.0127451	-0.0578848	-0.0293084	-0.0428863
YAL046C	1	0.721962	1	0.723353	0.578871	0.666527	0.627151	0.25	0.061962	0.34	0.0633533	0.0788711	0.00652741	-0.0328488
YAL047C	1	0.635484	1	0.660364	0.50636	0.649438	0.645965	0.25	-0.0245165	0.34	0.000364226	0.00635988	-0.0105623	-0.0140351
YAL047W-A	1	0.654569	1	0.710484	0.505535	0.635449	0.644752	0.25	-0.00543117	0.34	0.0504841	0.00553481	-0.0245508	-0.0152482
YAL048C	1	0.643633	1	0.68309	0.517573	0.669431	0.66533	0.25	-0.0163668	0.34	0.0230898	0.0175727	0.00943072	0.00533027
YAL049C	1	0.638548	1	0.636539	0.459559	0.681842	0.655192	0.25	-0.0214518	0.34	-0.0234611	-0.0404407	0.0218417	-0.0048079
YAL051W	1	0.656386	1	0.659444	0.505015	0.666968	0.656585	0.25	-0.00361411	0.34	-0.000555979	0.00501465	0.00696815	-0.00341462
YAL053W	1	0.722466	1	0.714349	0.529752	0.658285	0.657755	0.25	0.0624656	0.34	0.054349	0.0297516	-0.00171508	-0.00224494
YAL054C	1	0.70304	1	0.692937	0.527364	0.649442	0.635888	0.25	0.0430397	0.34	0.0329371	0.0273637	-0.0105576	-0.0241116
YAL055W	1	0.62811	1	0.709569	0.560834	0.661228	0.665651	0.25	-0.0318897	0.34	0.0495688	0.0608343	0.00122808	0.00565078
YAL056W	1	0.661488	1	0.671637	0.528095	0.645371	0.653762	0.25	0.00148844	0.34	0.0116373	0.0280952	-0.0146291	-0.0062385
YAL058W	1	0.686259	1	0.699529	0.554975	0.649684	0.643648	0.25	0.0262586	0.34	0.039529	0.0549749	-0.0103163	-0.0163521
YAL059C-A	1	0.667146	1	0.636605	0.448289	0.658661	0.64237	0.25	0.00714559	0.34	-0.0233947	-0.0517113	-0.00133946	-0.0176304
YAL059W	1	0.676136	1	0.673469	0.454385	0.66182	0.645415	0.25	0.0161356	0.34	0.0134694	-0.0456152	0.00182037	-0.0145851
YAL060W	1	0.685073	1	0.690911	0.539867	0.658846	0.654512	0.25	0.0250726	0.34	0.0309111	0.0398675	-0.00115407	-0.0054881
YAL061W	1	0.741364	1	0.700795	0.550361	0.672371	0.66737	0.25	0.0813643	0.34	0.0407952	0.0503605	0.012371	0.0073702
YAL062W	1	0.695239	1	0.673986	0.51194	0.670756	0.646245	0.25	0.0352388	0.34	0.0139858	0.0119401	0.010756	-0.0137549
YAR014C	1	0.675238	1	0.70082	0.5038	0.663184	0.645315	0.25	0.0152384	0.34	0.0408201	0.00379962	0.0031836	-0.0146849
YAR018C	1	0.7006	1	0.700976	0.510354	0.643777	0.640506	0.25	0.0406002	0.34	0.0409765	0.0103543	-0.0162227	-0.0194941
YAR019C	1	0.697993	1	0.675232	0.547794	0.648847	0.644466	0.25	0.037993	0.34	0.0152324	0.0477941	-0.0111535	-0.015534
YAR020C	1	0.629841	1	0.618975	0.487179	0.63642	0.655547	0.25	-0.0301594	0.34	-0.0410249	-0.0128213	-0.0235802	-0.00445319
YAR035W	1	0.683055	1	0.712765	0.486722	0.659816	0.656585	0.25	0.0230551	0.34	0.052765	-0.0132782	-0.000183547	-0.00341496
YAR042W	1	0.684714	1	0.675859	0.481466	0.652301	0.649634	0.25	0.0247143	0.34	0.0158587	-0.0185337	-0.00769886	-0.0103658
YBL001C	1	1	0.24985	0.697811	0.497394	0.646742	0.640272	0.25	0.34	-0.41015	0.0378113	-0.00260594	-0.0132582	-0.0197279
YBL002W	1	1	0.267233	0.659976	0.512674	0.644291	0.62437	0.25	0.34	-0.392767	-2.40134e-05	0.0126745	-0.0157086	-0.0356303
YBL003C	1	1	0.272656	0.669548	0.525435	0.660044	0.681699	0.25	0.34	-0.387344	0.00954822	0.0254348	4.38445e-05	0.0216987
YBL004W	1	1	0.250601	0.679018	0.494869	0.657083	0.64595	0.25	0.34	-0.409399	0.0190175	-0.00513078	-0.00291693	-0.0140505
YBL005W	1	1	0.255337	0.686877	0.513199	0.660445	0.666646	0.25	0.34	-0.404663	0.0268771	0.013199	0.000444557	0.0066459
YBL006C	1	1	0.271845	0.68395	0.536897	0.654763	0.662255	0.25	0.34	-0.388155	0.0239499	0.0368972	-0.00523672	0.00225483
YBL006W-A	1	1	0.29909	0.675848	0.518587	0.639605	0.640107	0.25	0.34	-0.36091	0.0158476	0.0185868	-0.0203947	-0.0198926
YBL007C	1	1	0.28198	0.656471	0.499874	0.655397	0.647267	0.25	0.34	-0.37802	-0.00352918	-0.000126308	-0.00460318	-0.0127329
YBL008W	1	1	0.246533	0.680989	0.457646	0.664026	0.668408	0.25	0.34	-0.413467	0.0209893	-0.0423541	0.00402631	0.00840766
YBL009W	1	1	0.254776	0.694087	0.524609	0.662233	0.644423	0.25	0.34	-0.405224	0.0340874	0.0246092	0.00223291	-0.015577
YBL010C	1	1	0.2291	0.719414	0.46199	0.663317	0.649742	0.25	0.34	-0.4309	0.059414	-0.0380105	0.00331698	-0.0102579
YBL011W	1	1	0.287655	0.668784	0.485913	0.651482	0.6471	0.25	0.34	-0.372345	0.00878423	-0.0140866	-0.00851799	-0.0129
YBL012C	1	1	0.265354	0.617928	0.465057	0.641626	0.630309	0.25	0.34	-0.394646	-0.042072	-0.0349425	-0.0183739	-0.0296906
YBL013W	1	1	0.420098	0.742093	0.570358	0.654702	0.640448	0.25	0.34	-0.239902	0.0820932	0.070358	-0.00529781	-0.0195521
YBL014C	1	1	0.264566	0.655405	0.515032	0.6476	0.649682	0.25	0.34	-0.395434	-0.0045947	0.015032	-0.0123999	-0.0103182
YBL015W	1	1	0.30662	0.729473	0.536829	0.657492	0.656878	0.25	0.34	-0.35338	0.0694725	0.0368293	-0.00250786	-0.00312153
YBL016W	1	0.462395	0.336162	0.714274	0.536829	0.667115	0.651582	0.25	-0.197605	-0.323838	0.0542739	0.0368293	0.00711456	-0.00841751
YBL017C	1	0.340367	0.243142	0.664898	0.506246	0.652546	0.661677	0.25	-0.319633	-0.416858	0.00489816	0.00624576	-0.00745371	0.00167737
YBL018C	1	0.34314	0.26885	0.666372	0.524141	0.645008	0.67137	0.25	-0.31686	-0.39115	0.00637207	0.0241414	-0.014992	0.0113696
YBL019W	1	0.337348	0.237522	0.677629	0.499747	0.668162	0.649916	0.25	-0.322652	-0.422478	0.0176292	-0.000252505	0.00816243	-0.0100839
YBL020W	1	0.344262	0.239231	0.665729	0.498618	0.644316	0.628265	0.25	-0.315738	-0.420769	0.00572883	-0.00138239	-0.0156843	-0.0317348
YBL021C	1	0.33565	0.253335	0.648071	0.522562	0.663154	0.67023	0.25	-0.32435	-0.406665	-0.0119295	0.0225618	0.00315423	0.01023
YBL022C	1	0.368219	0.237612	0.654162	0.505859	0.665211	0.656852	0.25	-0.291781	-0.422388	-0.0058383	0.00585889	0.00521131	-0.00314769
YBL023C	1	0.352759	0.248433	0.67057	0.471948	0.674768	0.661497	0.25	-0.307241	-0.411567	0.01057	-0.0280515	0.0147682	0.00149664
YBL024W	1	0.327307	0.241604	0.682349	0.487298	0.679064	0.678089	0.25	-0.332693	-0.418396	0.0223485	-0.0127024	0.0190638	0.0180888
YBL025W	1	0.382384	0.229154	0.658949	0.464231	0.638843	0.638245	0.25	-0.277616	-0.430846	-0.00105052	-0.0357686	-0.0211569	-0.0217547
YBL026W	1	0.355981	0.260418	0.694494	0.491329	0.676615	0.680399	0.25	-0.304019	-0.399582	0.0344941	-0.00867052	0.0166153	0.0203988
YBL027W	1	0.366697	0.250615	0.661778	0.498457	0.663833	0.663072	0.25	-0.293303	-0.409385	0.0017776	-0.00154329	0.00383328	0.00307214
YBL028C	1	0.36765	0.26852	0.653671	0.57215	0.68129	0.698168	0.25	-0.29235	-0.39148	-0.00632937	0.07215	0.02129	0.0381685
YBL029C-A	1	0.333195	0.291723	0.622635	0.474742	0.614698	0.605727	0.25	-0.326805	-0.368277	-0.0373652	-0.0252582	-0.0453017	-0.054273
YBL029W	0.999417	0.370652	0.301368	0.68816	0.487156	0.653745	0.683261	0.249417	-0.289348	-0.358632	0.0281605	-0.0128445	-0.00625474	0.0232608
YBL030C	1	0.40691	0.281674	0.700475	0.533434	0.687396	0.65826	0.25	-0.25309	-0.378326	0.0404751	0.0334341	0.0273965	-0.00174043
YBL031W	1	0.335816	0.245427	0.663654	0.504017	0.649671	0.668851	0.25	-0.324184	-0.414573	0.0036545	0.0040168	-0.010329	0.00885142
YBL032W	1	0.326371	0.248015	0.695109	0.491443	0.671338	0.673363	0.25	-0.333629	-0.411985	0.0351086	-0.00855703	0.0113382	0.0133631
YBL033C	1	0.396292	0.312429	0.703961	0.533813	0.686792	0.660836	0.25	-0.263708	-0.347571	0.0439613	0.0338131	0.0267919	0.000836411
YBL034C	1	0.357477	0.251997	0.678397	0.532211	0.679115	0.676133	0.25	-0.302523	-0.408003	0.0183975	0.0322115	0.0191153	0.0161332
YBL035C	1	0.331883	0.243462	0.692379	0.472095	0.667945	0.667227	0.25	-0.328117	-0.416538	0.0323787	-0.0279052	0.00794484	0.00722704
YBL036C	1	0.373247	0.215185	0.684521	0.522851	0.641251	0.65586	0.25	-0.286753	-0.444815	0.0245213	0.0228506	-0.0187486	-0.00414044
YBL037W	1	0.34819	0.236109	0.658981	0.508027	0.658671	0.658125	0.25	-0.31181	-0.423891	-0.00101923	0.00802684	-0.00132877	-0.00187523
YBL038W	1	0.369472	0.237072	0.634637	0.481183	0.664417	0.670715	0.25	-0.290528	-0.422928	-0.0253628	-0.0188167	0.0044173	0.0107151
YBL039C	1	0.341411	0.232637	0.656503	0.49917	0.649852	0.669487	0.25	-0.318589	-0.427363	-0.00349679	-0.00083019	-0.010148	0.00948657
YBL039C-A	1	0.367014	0.200176	0.636195	0.505996	0.651013	0.638883	0.25	-0.292986	-0.459824	-0.0238046	0.00599622	-0.00898673	-0.0211166
YBL039W-B	1	0.303457	0.257517	0.624558	0.544035	0.647795	0.679524	0.25	-0.356543	-0.402483	-0.0354418	0.0440347	-0.0122051	0.0195235
YBL040C	1	0.305899	0.242387	0.645325	0.491943	0.655444	0.642239	0.25	-0.354101	-0.417613	-0.0146748	-0.00805659	-0.00455648	-0.0177614
YBL041W	1	0.32016	0.282224	0.65447	0.448472	0.625295	0.660355	0.25	-0.33984	-0.377776	-0.00553021	-0.0515278	-0.0347052	0.000355484
YBL042C	1	0.351443	0.252864	0.668338	0.494293	0.655739	0.656383	0.25	-0.308557	-0.407136	0.0083376	-0.00570672	-0.00426102	-0.00361693
YBL043W	1	0.381129	0.300277	0.687819	0.48635	0.66731	0.646967	0.25	-0.278871	-0.359723	0.0278188	-0.0136498	0.00731008	-0.0130334
YBL044W	1	0.449869	0.340283	0.746935	0.468063	0.63067	0.649754	0.25	-0.210131	-0.319717	0.0869354	-0.0319372	-0.0293295	-0.0102464
YBL045C	1	0.380885	0.260667	0.677685	0.518152	0.671919	0.671329	0.25	-0.279115	-0.399333	0.0176846	0.0181522	0.0119194	0.011329
YBL046W	1	0.338244	0.26711	0.684889	0.519029	0.668525	0.651708	0.25	-0.321756	-0.39289	0.0248891	0.0190286	0.00852538	-0.00829213
YBL047C	1	0.340592	0.231728	0.678178	0.492956	0.667448	0.670113	0.25	-0.319408	-0.428272	0.0181782	-0.00704367	0.00744781	0.0101128
YBL048W	1	0.299878	0.236366	0.69137	0.511384	0.661319	0.620708	0.25	-0.360122	-0.423634	0.0313704	0.0113838	0.00131937	-0.0392922
YBL049W	1	0.336666	0.251012	0.689737	0.516404	0.63286	0.667747	0.25	-0.323334	-0.408988	0.0297372	0.0164045	-0.0271404	0.00774747
YBL050W	1	0.334681	0.231738	0.67871	0.511193	0.664627	0.66575	0.25	-0.325319	-0.428262	0.0187097	0.0111933	0.00462723	0.00575034
YBL051C	1	0.306902	0.243897	0.652996	0.496909	0.658564	0.650974	0.25	-0.353098	-0.416103	-0.00700397	-0.00309057	-0.00143611	-0.00902568
YBL052C	1	0.312548	0.23415	0.689408	0.487694	0.642779	0.646454	0.25	-0.347452	-0.42585	0.029408	-0.0123062	-0.0172214	-0.0135464
YBL054W	1	0.336832	0.233785	0.663432	0.485928	0.654764	0.650527	0.25	-0.323168	-0.426215	0.00343236	-0.0140716	-0.00523585	-0.00947298
YBL055C	1	0.32549	0.260471	0.670298	0.528057	0.659552	0.667468	0.25	-0.33451	-0.399529	0.0102978	0.0280568	-0.000447916	0.00746802
YBL056W	1	0.368333	0.252235	0.616136	0.466721	0.672091	0.677554	0.25	-0.291667	-0.407765	-0.0438638	-0.0332787	0.0120909	0.0175543
YBL057C	1	0.322441	0.22514	0.674561	0.489311	0.663831	0.670561	0.25	-0.337559	-0.43486	0.0145611	-0.0106893	0.00383112	0.0105611
YBL058W	1	0.360411	0.255705	0.675117	0.477477	0.664102	0.667645	0.25	-0.299589	-0.404295	0.0151166	-0.022523	0.00410211	0.00764469
YBL059C-A	1	0.310651	0.295456	0.691082	0.525095	0.71159	0.670003	0.25	-0.349349	-0.364544	0.0310819	0.0250947	0.0515905	0.0100025
YBL059W	1	0.375033	0.231088	0.669241	0.497574	0.63957	0.653742	0.25	-0.284967	-0.428912	0.00924051	-0.00242597	-0.0204301	-0.00625774
YBL060W	1	0.345147	0.263928	0.666124	0.536864	0.672246	0.664643	0.25	-0.314853	-0.396072	0.00612449	0.0368636	0.0122461	0.00464336
YBL061C	1	0.32387	0.257079	0.688675	0.511488	0.663948	0.664706	0.25	-0.33613	-0.402921	0.0286755	0.0114877	0.00394828	0.00470568
YBL062W	1	0.311009	0.223536	0.687256	0.507424	0.681984	0.659782	0.25	-0.348991	-0.436464	0.0272564	0.0074242	0.0219842	-0.000217717
YBL063W	1	0.328795	0.252605	0.661247	0.47536	0.656681	0.639513	0.25	-0.331205	-0.407395	0.00124743	-0.02464	-0.00331932	-0.0204872
YBL064C	1	0.331388	0.261093	0.680108	0.434026	0.643958	0.654814	0.25	-0.328612	-0.398907	0.0201079	-0.0659742	-0.0160419	-0.00518557
YBL065W	1	0.352667	0.248396	0.663397	0.506716	0.668104	0.645459	0.25	-0.307333	-0.411604	0.00339743	0.00671616	0.00810444	-0.0145413
YBL066C	1	0.354213	0.261785	0.680147	0.502412	0.654009	0.650793	0.25	-0.305787	-0.398215	0.0201469	0.0024116	-0.00599101	-0.0092067
YBL067C	1	0.339889	0.236371	0.667788	0.507066	0.644235	0.651444	0.25	-0.320111	-0.423629	0.00778783	0.00706569	-0.0157649	-0.00855562
YBL068W	1	0.323384	0.209668	0.671726	0.51782	0.684328	0.657703	0.25	-0.336616	-0.450332	0.0117258	0.0178197	0.0243282	-0.00229709
YBL068W-A	1	0.32974	0.263162	0.641537	0.45355	0.627424	0.63894	0.25	-0.33026	-0.396838	-0.0184633	-0.0464497	-0.0325759	-0.0210596
YBL069W	1	0.365687	0.228152	0.669649	0.512442	0.664716	0.660094	0.25	-0.294313	-0.431848	0.00964894	0.0124419	0.0047155	9.36011e-05
YBL070C	1	0.515613	0.225519	0.673214	0.523395	0.652124	0.641539	0.25	-0.144387	-0.434481	0.0132139	0.0233953	-0.00787617	-0.0184606
YBL071W-A	1	0.385708	0.245797	0.685767	0.498359	0.653075	0.66347	0.25	-0.274292	-0.414203	0.0257669	-0.00164131	-0.0069249	0.00347029
YBL072C	0.997134	0.384362	0.307628	0.592774	0.532229	0.651925	0.648918	0.247134	-0.275638	-0.352372	-0.0672256	0.0322294	-0.00807506	-0.0110816
YBL101C	1	0.340067	0.22547	0.323171	0.487083	0.669946	0.675394	0.25	-0.319933	-0.43453	-0.336829	-0.0129169	0.00994559	0.0153937
YBL102W	1	0.32885	0.226424	0.288334	0.512178	0.663601	0.667436	0.25	-0.33115	-0.433576	-0.371666	0.0121777	0.00360141	0.00743613
YBL103C	1	0.33258	0.264022	0.376992	0.519784	0.657639	0.686861	0.25	-0.32742	-0.395978	-0.283008	0.0197837	-0.00236055	0.026861
YBL104C	1	0.313514	0.237073	0.31815	0.51529	0.670439	0.679013	0.25	-0.346486	-0.422927	-0.34185	0.0152903	0.0104386	0.019013
YBL105C	1	0.353713	0.243208	0.32165	0.499603	0.664679	0.676785	0.25	-0.306287	-0.416792	-0.33835	-0.000396926	0.0046786	0.0167853
YBL106C	1	0.346141	0.26991	0.527978	0.522219	0.650334	0.662098	0.25	-0.313859	-0.39009	-0.132022	0.0222193	-0.0096657	0.00209817
YBL107C	1	0.354895	0.213431	0.659019	0.523219	0.663153	0.659877	0.25	-0.305105	-0.446569	-0.000981308	0.0232194	0.00315289	-0.000123025
YBR001C	1	1	0.250791	0.660133	0.512148	0.647267	0.665875	0.25	0.34	-0.409209	0.000132583	0.0121478	-0.0127326	0.00587522
YBR002C	1	1	0.190439	0.639968	0.463867	0.658731	0.646599	0.25	0.34	-0.469561	-0.0200324	-0.0361333	-0.00126937	-0.0134011
YBR003W	1	1	0.249841	0.611312	0.49812	0.647613	0.64378	0.25	0.34	-0.410159	-0.048688	-0.00187979	-0.0123869	-0.0162196
YBR004C	1	1	0.254705	0.68589	0.522484	0.635736	0.628728	0.25	0.34	-0.405295	0.0258905	0.0224839	-0.0242637	-0.0312717
YBR005W	1	1	0.238622	0.661661	0.465274	0.663832	0.649112	0.25	0.34	-0.421378	0.00166107	-0.0347258	0.00383191	-0.0108878
YBR006W	1	1	0.214	0.682624	0.48533	0.651524	0.679461	0.25	0.34	-0.446	0.0226244	-0.0146695	-0.00847593	0.0194614
YBR007C	1	1	0.246531	0.698534	0.515542	0.670508	0.658142	0.25	0.34	-0.413469	0.0385342	0.0155417	0.0105078	-0.00185778
YBR008C	1	1	0.2582	0.6904	0.519863	0.660895	0.645949	0.25	0.34	-0.4018	0.0303998	0.0198633	0.000895304	-0.0140507
YBR009C	1	1	0.270041	0.660742	0.522306	0.693007	0.647824	0.25	0.34	-0.389959	0.000742116	0.0223064	0.0330067	-0.0121761
YBR010W	1	1	0.299668	0.687015	0.49725	0.673051	0.662238	0.25	0.34	-0.360332	0.0270147	-0.00274997	0.013051	0.00223829
YBR011C	1	1	0.286348	0.648281	0.489145	0.669428	0.657384	0.25	0.34	-0.373652	-0.0117191	-0.0108548	0.00942772	-0.00261617
YBR014C	1	1	0.245752	0.67482	0.515014	0.673029	0.642186	0.25	0.34	-0.414248	0.0148197	0.0150145	0.0130285	-0.0178139
YBR015C	1	1	0.239354	0.675887	0.511296	0.656508	0.648093	0.25	0.34	-0.420646	0.0158867	0.0112958	-0.00349249	-0.0119066
YBR016W	1	1	0.230689	0.566091	0.455703	0.671579	0.699109	0.25	0.34	-0.429311	-0.093909	-0.0442971	0.0115786	0.0391091
YBR017C	1	1	0.247598	0.661469	0.495859	0.650091	0.629911	0.25	0.34	-0.412402	0.00146923	-0.00414114	-0.00990899	-0.0300889
YBR018C	1	1	0.24939	0.669559	0.489591	0.66366	0.659687	0.25	0.34	-0.41061	0.00955901	-0.0104093	0.00366032	-0.000313002
YBR019C	1	1	0.219002	0.657344	0.518271	0.666337	0.644215	0.25	0.34	-0.440998	-0.00265605	0.0182708	0.00633676	-0.0157853
YBR020W	1	1	0.212244	0.693679	0.476594	0.66969	0.650602	0.25	0.34	-0.447756	0.0336792	-0.0234062	0.00969028	-0.0093978
YBR021W	1	1	0.26073	0.651625	0.508887	0.667475	0.664486	0.25	0.34	-0.39927	-0.00837524	0.00888693	0.00747466	0.00448553
YBR022W	1	1	0.244271	0.680496	0.489825	0.669661	0.671733	0.25	0.34	-0.415729	0.0204958	-0.0101752	0.00966058	0.0117331
YBR023C	1	1	0.255659	0.659292	0.506565	0.660059	0.662783	0.25	0.34	-0.404341	-0.000707821	0.00656543	5.85728e-05	0.0027831
YBR024W	1	1	0.210883	0.646199	0.431406	0.659192	0.649728	0.25	0.34	-0.449117	-0.0138012	-0.0685941	-0.000808193	-0.0102718
YBR025C	1	1	0.278559	0.683233	0.491555	0.673824	0.661113	0.25	0.34	-0.381441	0.0232328	-0.00844547	0.0138238	0.00111348
YBR026C	1	1	0.237299	0.628749	0.521568	0.677402	0.677343	0.25	0.34	-0.422701	-0.0312513	0.0215676	0.0174015	0.0173434
YBR028C	1	1	0.266287	0.672943	0.489705	0.654674	0.630082	0.25	0.34	-0.393713	0.0129434	-0.0102954	-0.00532644	-0.0299177
YBR029C	1	1	0.22888	0.698473	0.550198	0.662076	0.657263	0.25	0.34	-0.43112	0.0384731	0.0501985	0.0020761	-0.00273694
YBR030W	1	1	0.227669	0.626887	0.474881	0.637506	0.642192	0.25	0.34	-0.432331	-0.0331134	-0.0251189	-0.022494	-0.017808
YBR032W	1	1	0.348989	0.66991	0.423015	0.706786	0.665134	0.25	0.34	-0.311011	0.00991026	-0.0769848	0.0467865	0.00513437
YBR033W	1	1	0.264764	0.682812	0.524897	0.679268	0.663242	0.25	0.34	-0.395236	0.0228119	0.0248974	0.0192683	0.0032424
YBR034C	1	1	0.232771	0.661284	0.494056	0.648264	0.656662	0.25	0.34	-0.427229	0.00128392	-0.0059438	-0.0117359	-0.00333815
YBR035C	1	1	0.29155	0.695159	0.524226	0.664968	0.653182	0.25	0.34	-0.36845	0.0351593	0.0242257	0.00496846	-0.00681756
YBR036C	1	1	0.26221	0.660793	0.482856	0.668185	0.643319	0.25	0.34	-0.39779	0.000792952	-0.0171436	0.00818511	-0.0166811
YBR037C	1	1	0.327658	0.762748	0.534113	0.611983	0.62892	0.25	0.34	-0.332342	0.102748	0.0341135	-0.0480174	-0.0310804
YBR038W	1	1	0.25332	0.688727	0.48662	0.644501	0.648791	0.25	0.34	-0.40668	0.0287269	-0.0133796	-0.0154988	-0.0112087
YBR039W	1	1	0.246061	0.671889	0.475038	0.637322	0.634548	0.25	0.34	-0.413939	0.0118894	-0.0249617	-0.0226777	-0.0254517
YBR040W	1	1	0.242535	0.652801	0.496792	0.657636	0.640921	0.25	0.34	-0.417465	-0.00719939	-0.00320821	-0.00236352	-0.0190794
YBR041W	1	1	0.246476	0.708022	0.490254	0.656014	0.639209	0.25	0.34	-0.413524	0.0480219	-0.00974598	-0.00398583	-0.0207912
YBR042C	1	1	0.22295	0.656962	0.494745	0.651701	0.643922	0.25	0.34	-0.43705	-0.00303819	-0.0052553	-0.00829851	-0.0160776
YBR043C	1	1	0.255979	0.667391	0.521444	0.659555	0.639096	0.25	0.34	-0.404021	0.00739084	0.0214442	-0.000444926	-0.0209038
YBR044C	1	1	0.286958	0.669291	0.525673	0.690152	0.680648	0.25	0.34	-0.373042	0.00929091	0.0256733	0.0301524	0.0206481
YBR045C	1	1	0.235049	0.663783	0.505546	0.643722	0.630497	0.25	0.34	-0.424951	0.00378321	0.00554552	-0.0162784	-0.0295033
YBR046C	1	1	0.260406	0.645561	0.482089	0.666186	0.649666	0.25	0.34	-0.399594	-0.014439	-0.0179112	0.00618575	-0.0103341
YBR047W	1	1	0.28701	0.626264	0.495223	0.687102	0.662525	0.25	0.34	-0.37299	-0.0337358	-0.00477739	0.0271023	0.00252529
YBR048W	1	1	0.241942	0.696235	0.514505	0.652657	0.639961	0.25	0.34	-0.418058	0.0362348	0.0145053	-0.00734298	-0.0200394
YBR049C	1	1	0.260298	0.702415	0.52207	0.664667	0.649068	0.25	0.34	-0.399702	0.0424151	0.0220697	0.00466671	-0.0109316
YBR050C	1	1	0.268289	0.653201	0.480802	0.612877	0.619217	0.25	0.34	-0.391711	-0.00679915	-0.0191978	-0.0471229	-0.0407832
YBR051W	1	1	0.210861	0.607968	0.468841	0.609276	0.621556	0.25	0.34	-0.449139	-0.0520324	-0.0311593	-0.0507244	-0.0384436
YBR052C	1	1	0.302626	0.659711	0.538756	0.656605	0.647116	0.25	0.34	-0.357374	-0.000288586	0.0387558	-0.00339468	-0.012884
YBR053C	1	1	0.271856	0.639569	0.538256	0.646216	0.636507	0.25	0.34	-0.388144	-0.0204309	0.038256	-0.0137843	-0.0234935
YBR054W	1	1	0.250289	0.697791	0.509818	0.655572	0.665057	0.25	0.34	-0.409711	0.0377912	0.00981762	-0.0044284	0.00505675
YBR055C	1	1	0.270818	0.654309	0.50308	0.655945	0.657059	0.25	0.34	-0.389182	-0.00569138	0.00307987	-0.00405537	-0.00294056
YBR056C-B	1	1	0.249946	0.668939	0.399886	0.625857	0.637876	0.25	0.34	-0.410054	0.00893932	-0.100114	-0.0341433	-0.0221242
YBR056W	1	1	0.233295	0.658005	0.464766	0.663902	0.648994	0.25	0.34	-0.426705	-0.00199457	-0.0352335	0.0039015	-0.0110055
YBR056W-A	1	1	0.234254	0.657712	0.412631	0.61839	0.643865	0.25	0.34	-0.425746	-0.00228752	-0.0873694	-0.04161	-0.0161353
YBR057C	1	1	0.266884	0.665119	0.541278	0.679962	0.68774	0.25	0.34	-0.393116	0.00511935	0.0412783	0.019962	0.0277396
YBR058C	1	1	0.2707	0.672619	0.491845	0.64924	0.654858	0.25	0.34	-0.3893	0.0126186	-0.00815539	-0.0107603	-0.00514208
YBR058C-A	1	1	0.241117	0.715212	0.523536	0.663829	0.686286	0.25	0.34	-0.418883	0.0552117	0.0235359	0.00382903	0.0262863
YBR059C	1	1	0.263198	0.673507	0.512066	0.6653	0.65006	0.25	0.34	-0.396802	0.0135071	0.0120659	0.00530043	-0.00994049
YBR060C	1	1	0.237107	0.663649	0.525441	0.669331	0.64622	0.25	0.34	-0.422893	0.00364948	0.0254409	0.00933137	-0.0137804
YBR061C	1	1	0.239965	0.660092	0.524774	0.665854	0.628161	0.25	0.34	-0.420035	9.18671e-05	0.0247737	0.00585429	-0.0318394
YBR062C	1	1	0.243752	0.68929	0.480997	0.632211	0.659993	0.25	0.34	-0.416248	0.0292899	-0.0190031	-0.0277888	-7.12127e-06
YBR065C	1	1	0.248076	0.669803	0.461772	0.646033	0.63425	0.25	0.34	-0.411924	0.00980299	-0.0382279	-0.013967	-0.0257503
YBR066C	1	1	0.265055	0.642982	0.538801	0.645481	0.636487	0.25	0.34	-0.394945	-0.017018	0.0388006	-0.0145194	-0.0235134
YBR067C	1	1	0.293532	0.708058	0.506982	0.687256	0.658919	0.25	0.34	-0.366468	0.0480577	0.00698197	0.0272562	-0.00108078
YBR068C	1	1	0.276456	0.67916	0.501168	0.66733	0.682339	0.25	0.34	-0.383544	0.0191603	0.00116832	0.00732984	0.0223389
YBR069C	1	1	0.243373	0.674298	0.504111	0.645781	0.648221	0.25	0.34	-0.416627	0.0142979	0.00411145	-0.0142194	-0.0117789
YBR070C	1	1	0.275455	0.702162	0.534879	0.662949	0.63808	0.25	0.34	-0.384545	0.0421616	0.0348788	0.00294939	-0.0219195
YBR071W	1	1	0.277192	0.657527	0.494078	0.681711	0.693529	0.25	0.34	-0.382808	-0.00247273	-0.00592188	0.0217109	0.0335287
YBR072W	1	1	0.242198	0.670116	0.538027	0.675018	0.671157	0.25	0.34	-0.417802	0.0101157	0.038027	0.0150176	0.0111574
YBR073W	1	1	0.26979	0.661294	0.542484	0.665782	0.659137	0.25	0.34	-0.39021	0.00129434	0.0424839	0.00578155	-0.000862665
YBR074W	1	1	0.238826	0.628362	0.479009	0.657127	0.657458	0.25	0.34	-0.421174	-0.031638	-0.0209906	-0.00287342	-0.00254235
YBR077C	1	1	0.232689	0.714216	0.441358	0.632523	0.623477	0.25	0.34	-0.427311	0.0542161	-0.058642	-0.0274769	-0.0365234
YBR078W	1	1	0.265682	0.67104	0.534827	0.676054	0.66569	0.25	0.34	-0.394318	0.01104	0.0348275	0.0160544	0.0056905
YBR079C	1	1	0.249288	0.662972	0.499516	0.65726	0.662945	0.25	0.34	-0.410712	0.00297242	-0.000484344	-0.00273957	0.00294459
YBR080C	1	1	0.239691	0.655374	0.519088	0.662924	0.658006	0.25	0.34	-0.420309	-0.00462571	0.0190881	0.00292371	-0.00199369
YBR081C	1	1	0.266915	0.681117	0.51424	0.663849	0.666822	0.25	0.34	-0.393085	0.0211166	0.0142403	0.00384864	0.00682188
YBR082C	1	1	0.224819	0.673	0.555239	0.645651	0.63586	0.25	0.34	-0.435181	0.0129996	0.0552392	-0.0143494	-0.0241401
YBR083W	1	1	0.253194	0.655601	0.520722	0.669697	0.666494	0.25	0.34	-0.406806	-0.00439887	0.0207217	0.00969709	0.00649443
YBR084C-A	1	1	0.266122	0.700945	0.502762	0.654481	0.650884	0.25	0.34	-0.393878	0.0409449	0.00276243	-0.00551876	-0.00911579
YBR084W	1	0.99915	0.246674	0.681561	0.496225	0.658409	0.668433	0.25	0.33915	-0.413326	0.021561	-0.003775	-0.00159106	0.00843275
YBR085C-A	1	1	0.265292	0.67561	0.507226	0.694101	0.636409	0.25	0.34	-0.394708	0.0156099	0.00722555	0.0341006	-0.0235905
YBR085W	1	1	0.23117	0.691653	0.532198	0.678925	0.678897	0.25	0.34	-0.42883	0.0316527	0.0321977	0.0189245	0.0188972
YBR086C	1	1	0.265103	0.654682	0.496714	0.665932	0.66664	0.25	0.34	-0.394897	-0.00531825	-0.0032856	0.00593159	0.00663985
YBR087W	1	1	0.221584	0.624703	0.50331	0.666519	0.654695	0.25	0.34	-0.438416	-0.0352966	0.00330954	0.00651942	-0.00530468
YBR088C	1	1	0.257543	0.648244	0.524826	0.677105	0.664048	0.25	0.34	-0.402457	-0.0117556	0.0248259	0.017105	0.00404761
YBR089C-A	1	1	0.199906	0.69644	0.463741	0.640451	0.657971	0.25	0.34	-0.460094	0.0364404	-0.0362595	-0.0195486	-0.00202904
YBR089W	1	1	0.270706	0.65616	0.526544	0.680416	0.674996	0.25	0.34	-0.389294	-0.00384004	0.0265438	0.0204163	0.0149965
YBR091C	1	1	0.361778	0.77854	0.606993	0.647554	0.641937	0.25	0.34	-0.298222	0.11854	0.106993	-0.0124455	-0.018063
YBR092C	1	1	0.250443	0.654122	0.522277	0.658596	0.660668	0.25	0.34	-0.409557	-0.00587832	0.0222772	-0.00140384	0.000668206
YBR093C	0.997789	1	0.281641	0.559629	0.492844	0.663344	0.66076	0.247789	0.34	-0.378359	-0.100371	-0.00715624	0.00334397	0.000760205
YBR094W	1	1	0.247749	0.652548	0.491022	0.666548	0.660095	0.25	0.34	-0.412251	-0.00745152	-0.00897833	0.00654825	9.4717e-05
YBR095C	1	1	0.29216	0.679598	0.531505	0.680147	0.63948	0.25	0.34	-0.36784	0.0195984	0.031505	0.0201472	-0.0205205
YBR096W	1	1	0.251323	0.69498	0.510685	0.66439	0.65498	0.25	0.34	-0.408677	0.0349802	0.010685	0.00439029	-0.00501965
YBR097W	1	1	0.25422	0.658481	0.531534	0.660612	0.653536	0.25	0.34	-0.40578	-0.00151858	0.031534	0.000612085	-0.00646394
YBR098W	1	1	0.297407	0.715678	0.519144	0.664595	0.673125	0.25	0.34	-0.362593	0.0556784	0.0191441	0.00459549	0.0131248
YBR099C	1	1	0.299975	0.721361	0.538298	0.654588	0.67457	0.25	0.34	-0.360025	0.0613612	0.0382978	-0.00541167	0.0145701
YBR101C	1	1	0.246775	0.6738	0.495267	0.664145	0.645054	0.25	0.34	-0.413225	0.0138003	-0.00473251	0.00414483	-0.0149462
YBR102C	1	1	0.2498	0.672957	0.488469	0.640329	0.653905	0.25	0.34	-0.4102	0.0129571	-0.0115306	-0.0196706	-0.00609454
YBR103C-A	1	1	0.227376	0.63008	0.475049	0.660726	0.622532	0.25	0.34	-0.432624	-0.0299195	-0.0249506	0.000726217	-0.0374681
YBR103W	1	1	0.237571	0.673336	0.494391	0.660367	0.66764	0.25	0.34	-0.422429	0.0133362	-0.0056093	0.000367018	0.00764045
YBR104W	1	1	0.285108	0.695098	0.564156	0.662043	0.654233	0.25	0.34	-0.374892	0.0350984	0.0641561	0.00204304	-0.00576682
YBR105C	1	1	0.262977	0.66766	0.531343	0.638374	0.644287	0.25	0.34	-0.397023	0.0076596	0.0313431	-0.0216257	-0.0157129
YBR106W	1	1	0.269744	0.720344	0.550785	0.726818	0.694054	0.25	0.34	-0.390256	0.0603441	0.0507848	0.0668184	0.0340539
YBR107C	1	1	0.29529	0.682845	0.503294	0.702546	0.701111	0.25	0.34	-0.36471	0.022845	0.0032939	0.0425462	0.0411111
YBR108W	1	1	0.248353	0.659543	0.499002	0.665213	0.641844	0.25	0.34	-0.411647	-0.000457108	-0.000997848	0.00521293	-0.0181559
YBR109C	1	1	0.25806	0.68825	0.471794	0.670171	0.640547	0.25	0.34	-0.40194	0.0282498	-0.028206	0.0101708	-0.0194534
YBR110W	1	1	0.221176	0.666581	0.508093	0.642405	0.652641	0.25	0.34	-0.438824	0.00658066	0.00809277	-0.0175949	-0.00735898
YBR111C	1	1	0.250839	0.696231	0.488536	0.653846	0.668761	0.25	0.34	-0.409161	0.0362312	-0.0114642	-0.00615358	0.00876131
YBR111W-A	1	1	0.231129	0.670769	0.519358	0.707071	0.673028	0.25	0.34	-0.428871	0.0107685	0.0193577	0.0470707	0.0130281
YBR112C	1	1	0.269188	0.697179	0.489987	0.653996	0.659487	0.25	0.34	-0.390812	0.0371786	-0.0100125	-0.00600361	-0.000513197
YBR113W	1	1	0.317877	0.668562	0.489351	0.673063	0.676935	0.25	0.34	-0.342123	0.00856211	-0.0106485	0.0130626	0.0169355
YBR114W	1	1	0.240906	0.665915	0.504352	0.656415	0.642507	0.25	0.34	-0.419094	0.0059147	0.00435228	-0.00358478	-0.017493
YBR115C	1	1	0.276087	0.686767	0.517724	0.66974	0.668448	0.25	0.34	-0.383913	0.026767	0.0177242	0.00973969	0.00844842
YBR117C	1	1	0.273062	0.68649	0.507021	0.652841	0.659622	0.25	0.34	-0.386938	0.0264903	0.00702144	-0.00715855	-0.000377514
YBR118W	0.878166	0.827492	0.259247	0.529427	0.374097	0.557899	0.552188	0.128166	0.167492	-0.400753	-0.130573	-0.125903	-0.102101	-0.107812
YBR119W	1	1	0.2349	0.664273	0.530735	0.682468	0.688386	0.25	0.34	-0.4251	0.00427337	0.0307346	0.0224682	0.0283863
YBR120C	1	1	0.312251	0.687711	0.494669	0.683955	0.673838	0.25	0.34	-0.347749	0.0277113	-0.00533058	0.0239546	0.0138384
YBR121C	1	1	0.245839	0.662516	0.509388	0.655715	0.667836	0.25	0.34	-0.414161	0.00251585	0.00938792	-0.00428497	0.00783574
YBR121C-A	1	1	0.249028	0.716816	0.496504	0.675479	0.69446	0.25	0.34	-0.410972	0.0568155	-0.00349614	0.0154786	0.0344605
YBR122C	1	1	0.241919	0.674456	0.531388	0.666341	0.664272	0.25	0.34	-0.418081	0.0144564	0.0313883	0.00634067	0.00427186
YBR123C	1	1	0.229119	0.647052	0.516253	0.679854	0.668445	0.25	0.34	-0.430881	-0.0129481	0.0162525	0.0198539	0.00844464
YBR124W	1	1	0.24525	0.678951	0.557478	0.661894	0.670641	0.25	0.34	-0.41475	0.0189512	0.0574782	0.00189372	0.0106406
YBR125C	1	1	0.26773	0.684542	0.532922	0.681016	0.640395	0.25	0.34	-0.39227	0.0245422	0.032922	0.0210164	-0.0196055
YBR126C	1	1	0.283864	0.689678	0.493647	0.656234	0.68453	0.25	0.34	-0.376136	0.0296777	-0.00635317	-0.00376632	0.0245296
YBR126W-A	1	1	0.24521	0.669543	0.525226	0.656881	0.644562	0.25	0.34	-0.41479	0.00954278	0.0252257	-0.0031193	-0.0154382
YBR126W-B	1	1	0.200289	0.646379	0.490266	0.656137	0.649283	0.25	0.34	-0.459711	-0.0136208	-0.00973376	-0.00386326	-0.0107174
YBR127C	1	1	0.232242	0.65573	0.484784	0.647846	0.642805	0.25	0.34	-0.427758	-0.00426967	-0.0152163	-0.0121538	-0.0171947
YBR128C	1	1	0.251326	0.638134	0.46922	0.660841	0.634037	0.25	0.34	-0.408674	-0.021866	-0.03078	0.000840708	-0.0259628
YBR129C	1	1	0.254976	0.699885	0.512927	0.643528	0.650536	0.25	0.34	-0.405024	0.0398851	0.0129265	-0.0164715	-0.00946382
YBR130C	1	1	0.248232	0.664075	0.50721	0.652771	0.662251	0.25	0.34	-0.411768	0.00407535	0.00721035	-0.00722917	0.00225122
YBR131C-A	1	1	0.296937	0.697175	0.520001	0.688918	0.663361	0.25	0.34	-0.363063	0.0371745	0.0200007	0.0289181	0.0033607
YBR131W	1	1	0.255081	0.645806	0.468665	0.653384	0.643568	0.25	0.34	-0.404919	-0.014194	-0.0313346	-0.00661632	-0.0164323
YBR132C	1	1	0.226427	0.624526	0.462084	0.662654	0.655504	0.25	0.34	-0.433573	-0.0354739	-0.0379165	0.00265373	-0.00449562
YBR133C	1	1	0.277054	0.710395	0.540104	0.667941	0.662079	0.25	0.34	-0.382946	0.0503954	0.040104	0.00794115	0.00207932
YBR134W	1	1	0.255167	0.728712	0.471744	0.631418	0.653719	0.25	0.34	-0.404833	0.0687118	-0.0282559	-0.0285816	-0.00628051
YBR135W	1	1	0.260578	0.691465	0.450199	0.628046	0.658568	0.25	0.34	-0.399422	0.0314647	-0.0498008	-0.0319537	-0.00143153
YBR136W	1	1	0.25629	0.667643	0.508049	0.667272	0.655254	0.25	0.34	-0.40371	0.00764254	0.00804857	0.00727207	-0.00474594
YBR137W	1	1	0.252954	0.644784	0.547732	0.652156	0.636839	0.25	0.34	-0.407046	-0.0152156	0.0477321	-0.00784449	-0.023161
YBR138C	1	1	0.248271	0.681865	0.514155	0.656119	0.653525	0.25	0.34	-0.411729	0.0218654	0.014155	-0.0038805	-0.00647471
YBR139W	1	1	0.241362	0.673294	0.52501	0.674789	0.67219	0.25	0.34	-0.418638	0.0132935	0.0250097	0.0147889	0.0121902
YBR140C	1	1	0.247442	0.683612	0.497933	0.65459	0.649086	0.25	0.34	-0.412558	0.023612	-0.00206718	-0.00541	-0.0109143
YBR141C	1	1	0.220021	0.63352	0.488943	0.675858	0.645853	0.25	0.34	-0.439979	-0.0264804	-0.0110569	0.0158577	-0.0141466
YBR141W-A	1	1	0.181016	0.579789	0.568118	0.663594	0.65014	0.25	0.34	-0.478984	-0.0802112	0.0681177	0.00359353	-0.00986004
YBR142W	1	1	0.227291	0.659389	0.500694	0.689389	0.672471	0.25	0.34	-0.432709	-0.000611428	0.000693904	0.0293892	0.0124709
YBR143C	1	1	0.270593	0.672366	0.509396	0.654387	0.652137	0.25	0.34	-0.389407	0.0123655	0.00939623	-0.00561282	-0.00786275
YBR145W	1	1	0.251413	0.693183	0.468057	0.677445	0.670535	0.25	0.34	-0.408587	0.0331825	-0.0319428	0.017445	0.0105349
YBR146W	1	1	0.231077	0.670399	0.521724	0.662372	0.656262	0.25	0.34	-0.428923	0.0103987	0.0217238	0.00237203	-0.00373764
YBR147W	1	1	0.235542	0.681739	0.507846	0.669235	0.65902	0.25	0.34	-0.424458	0.0217393	0.00784583	0.00923494	-0.000980184
YBR148W	1	1	0.205594	0.676638	0.481621	0.671289	0.665894	0.25	0.34	-0.454406	0.0166375	-0.0183789	0.0112894	0.00589378
YBR149W	1	1	0.242638	0.652759	0.506442	0.654935	0.64845	0.25	0.34	-0.417362	-0.00724054	0.00644194	-0.00506505	-0.0115499
YBR150C	1	1	0.239956	0.663667	0.466956	0.656783	0.647539	0.25	0.34	-0.420044	0.00366681	-0.0330436	-0.00321746	-0.0124609
YBR151W	1	1	0.234392	0.678894	0.518315	0.641283	0.65628	0.25	0.34	-0.425608	0.0188941	0.0183147	-0.0187175	-0.00371995
YBR152W	1	1	0.269245	0.696728	0.496012	0.669629	0.674718	0.25	0.34	-0.390755	0.0367284	-0.00398755	0.00962887	0.0147178
YBR153W	1	1	0.246982	0.662849	0.43503	0.631477	0.604664	0.25	0.34	-0.413018	0.00284934	-0.0649696	-0.0285225	-0.0553358
YBR154C	1	1	0.244608	0.642565	0.511905	0.630582	0.606177	0.25	0.34	-0.415392	-0.0174347	0.011905	-0.0294177	-0.0538232
YBR155W	1	1	0.251242	0.654951	0.523026	0.656587	0.657261	0.25	0.34	-0.408758	-0.00504916	0.0230259	-0.00341262	-0.00273869
YBR156C	1	1	0.24238	0.672478	0.501865	0.63929	0.653542	0.25	0.34	-0.41762	0.0124779	0.00186506	-0.0207101	-0.00645817
YBR157C	1	1	0.230011	0.692803	0.526871	0.665065	0.649999	0.25	0.34	-0.429989	0.0328025	0.0268708	0.00506452	-0.0100011
YBR158W	1	1	0.223534	0.64593	0.496992	0.665563	0.63999	0.25	0.34	-0.436466	-0.0140703	-0.00300772	0.00556311	-0.0200098
YBR159W	1	1	0.247081	0.634405	0.48809	0.655753	0.649368	0.25	0.34	-0.412919	-0.0255947	-0.0119103	-0.00424741	-0.0106323
YBR160W	1	1	0.191862	0.707654	0.537384	0.638952	0.633442	0.25	0.34	-0.468138	0.0476542	0.0373842	-0.0210483	-0.0265576
YBR161W	1	1	0.219091	0.668736	0.514688	0.676017	0.657637	0.25	0.34	-0.440909	0.00873578	0.0146881	0.0160169	-0.00236265
YBR162C	1	1	0.247134	0.673793	0.505598	0.651738	0.642699	0.25	0.34	-0.412866	0.0137925	0.00559777	-0.00826225	-0.0173012
YBR162W-A	1	1	0.310088	0.669757	0.588276	0.634899	0.614457	0.25	0.34	-0.349912	0.00975654	0.0882757	-0.0251013	-0.0455426
YBR163W	1	1	0.22532	0.662099	0.487034	0.640074	0.660107	0.25	0.34	-0.43468	0.00209861	-0.0129661	-0.0199257	0.000107422
YBR164C	1	1	0.2904	0.612411	0.453283	0.641938	0.624374	0.25	0.34	-0.3696	-0.0475894	-0.0467169	-0.0180615	-0.0356258
YBR165W	1	1	0.247824	0.679631	0.482075	0.650666	0.624576	0.25	0.34	-0.412176	0.0196308	-0.0179248	-0.00933421	-0.0354242
YBR166C	1	1	0.241378	0.655877	0.499198	0.642488	0.651841	0.25	0.34	-0.418622	-0.00412262	-0.00080247	-0.0175125	-0.00815871
YBR167C	1	1	0.242373	0.666977	0.443786	0.662492	0.644375	0.25	0.34	-0.417627	0.00697686	-0.0562139	0.00249167	-0.0156254
YBR168W	1	1	0.219697	0.677936	0.484899	0.653563	0.673589	0.25	0.34	-0.440303	0.0179357	-0.0151015	-0.0064368	0.0135889
YBR169C	1	1	0.225492	0.649878	0.481275	0.640742	0.648291	0.25	0.34	-0.434508	-0.0101217	-0.0187248	-0.0192576	-0.0117085
YBR170C	1	1	0.211497	0.679859	0.519471	0.644539	0.635965	0.25	0.34	-0.448503	0.0198586	0.0194712	-0.015461	-0.0240345
YBR171W	1	1	0.261757	0.644267	0.519245	0.644852	0.639195	0.25	0.34	-0.398243	-0.0157328	0.0192454	-0.0151482	-0.0208048
YBR172C	1	1	0.270153	0.676343	0.502128	0.652929	0.65471	0.25	0.34	-0.389847	0.0163432	0.00212783	-0.00707081	-0.00529009
YBR173C	1	1	0.23906	0.67205	0.494004	0.660426	0.662157	0.25	0.34	-0.42094	0.0120505	-0.00599583	0.000425877	0.00215668
YBR174C	1	1	0.309988	0.716818	0.506655	0.673609	0.690401	0.25	0.34	-0.350012	0.0568182	0.00665511	0.0136087	0.0304012
YBR175W	1	1	0.291947	0.70906	0.510233	0.685379	0.69683	0.25	0.34	-0.368053	0.0490598	0.0102334	0.0253791	0.03683
YBR176W	1	1	0.255535	0.703799	0.505492	0.668981	0.656463	0.25	0.34	-0.404465	0.0437986	0.00549224	0.00898104	-0.00353666
YBR177C	1	1	0.219062	0.675146	0.468994	0.648003	0.629083	0.25	0.34	-0.440938	0.0151461	-0.0310057	-0.0119971	-0.0309169
YBR179C	1	1	0.241795	0.657019	0.497278	0.661855	0.64983	0.25	0.34	-0.418205	-0.00298058	-0.00272195	0.00185526	-0.0101701
YBR180W	1	1	0.219609	0.622592	0.195437	0.673555	0.657055	0.25	0.34	-0.440391	-0.0374075	-0.304563	0.0135549	-0.00294544
YBR181C	1	1	0.309797	0.642511	0.490215	0.66668	0.678506	0.25	0.34	-0.350203	-0.0174894	-0.00978514	0.00667993	0.0185062
YBR182C	1	1	0.250603	0.65564	0.494687	0.664859	0.652241	0.25	0.34	-0.409397	-0.00435982	-0.00531271	0.00485861	-0.00775859
YBR183W	1	1	0.250404	0.638976	0.51994	0.635371	0.628693	0.25	0.34	-0.409596	-0.021024	0.0199404	-0.0246291	-0.0313071
YBR184W	1	1	0.24591	0.690144	0.536261	0.660206	0.649612	0.25	0.34	-0.41409	0.0301436	0.0362607	0.000205729	-0.0103881
YBR185C	1	1	0.199744	0.633326	0.515867	0.674217	0.680159	0.25	0.34	-0.460256	-0.0266745	0.0158665	0.0142175	0.0201587
YBR186W	1	1	0.23548	0.656507	0.485721	0.657002	0.671244	0.25	0.34	-0.42452	-0.00349259	-0.0142792	-0.00299792	0.0112438
YBR187W	1	1	0.273157	0.659097	0.509025	0.655646	0.682417	0.25	0.34	-0.386843	-0.000903192	0.00902466	-0.00435375	0.0224168
YBR188C	1	1	0.271987	0.67383	0.533466	0.658943	0.690308	0.25	0.34	-0.388013	0.0138298	0.0334662	-0.00105714	0.0303082
YBR189W	1	1	0.258027	0.629029	0.507517	0.657262	0.648933	0.25	0.34	-0.401973	-0.0309706	0.00751675	-0.00273833	-0.0110667
YBR191W	1	1	0.263373	0.704979	0.547446	0.656688	0.64071	0.25	0.34	-0.396627	0.0449786	0.0474462	-0.00331157	-0.0192902
YBR191W-A	1	1	0.319225	0.603851	0.420596	0.678894	0.608795	0.25	0.34	-0.340775	-0.0561488	-0.0794042	0.0188943	-0.0512046
YBR192W	1	1	0.220051	0.635276	0.493831	0.64036	0.648339	0.25	0.34	-0.439949	-0.0247238	-0.00616913	-0.0196403	-0.0116609
YBR193C	1	1	0.238201	0.715925	0.507746	0.664487	0.661447	0.25	0.34	-0.421799	0.0559249	0.0077462	0.00448664	0.00144658
YBR194W	1	1	0.298976	0.705561	0.500102	0.677507	0.663091	0.25	0.34	-0.361024	0.0455608	0.000102282	0.017507	0.00309076
YBR195C	1	1	0.239391	0.675077	0.51627	0.665875	0.651199	0.25	0.34	-0.420609	0.0150774	0.0162699	0.00587486	-0.00880124
YBR196C	1	1	0.260992	0.655023	0.525216	0.657562	0.632121	0.25	0.34	-0.399008	-0.00497669	0.0252161	-0.0024383	-0.027879
YBR196C-A	1	1	0.31661	0.672075	0.528474	0.626327	0.678614	0.25	0.34	-0.34339	0.0120746	0.0284741	-0.0336732	0.018614
YBR197C	1	1	0.275474	0.617192	0.509109	0.632994	0.649899	0.25	0.34	-0.384526	-0.0428076	0.0091093	-0.0270065	-0.0101007
YBR198C	1	1	0.271509	0.679158	0.53075	0.650285	0.655334	0.25	0.34	-0.388491	0.0191582	0.0307498	-0.00971456	-0.00466588
YBR199W	1	1	0.25821	0.648558	0.518286	0.656381	0.645463	0.25	0.34	-0.40179	-0.0114424	0.0182861	-0.00361901	-0.0145371
YBR200W	1	1	0.239663	0.679352	0.506589	0.627876	0.628515	0.25	0.34	-0.420337	0.0193521	0.00658927	-0.0321239	-0.0314853
YBR201W	1	1	0.311192	0.674631	0.506986	0.695233	0.688987	0.25	0.34	-0.348808	0.0146308	0.0069862	0.0352329	0.0289868
YBR202W	1	1	0.263058	0.672954	0.503974	0.668042	0.664117	0.25	0.34	-0.396942	0.0129542	0.00397401	0.00804229	0.00411703
YBR203W	1	1	0.260177	0.683432	0.544824	0.666958	0.669596	0.25	0.34	-0.399823	0.0234319	0.0448239	0.00695793	0.00959574
YBR204C	1	1	0.236027	0.654171	0.511791	0.639294	0.653236	0.25	0.34	-0.423973	-0.00582919	0.0117908	-0.0207062	-0.00676394
YBR205W	1	1	0.296384	0.698997	0.525093	0.657689	0.667629	0.25	0.34	-0.363616	0.0389966	0.0250932	-0.00231065	0.00762946
YBR206W	1	1	0.252385	0.673031	0.535623	0.630772	0.660197	0.25	0.34	-0.407615	0.0130305	0.0356234	-0.0292284	0.000196591
YBR207W	1	1	0.246435	0.620618	0.482156	0.654776	0.656088	0.25	0.34	-0.413565	-0.039382	-0.0178438	-0.0052243	-0.00391201
YBR208C	1	1	0.266263	0.690387	0.510184	0.659059	0.655005	0.25	0.34	-0.393737	0.030387	0.0101838	-0.000941061	-0.00499517
YBR210W	1	1	0.24051	0.67253	0.435247	0.641193	0.611768	0.25	0.34	-0.41949	0.0125298	-0.0647526	-0.0188069	-0.0482319
YBR211C	1	1	0.28509	0.668612	0.45434	0.679167	0.66547	0.25	0.34	-0.37491	0.00861172	-0.0456604	0.019167	0.00547028
YBR212W	1	1	0.246594	0.653299	0.512764	0.65005	0.651522	0.25	0.34	-0.413406	-0.0067011	0.012764	-0.00994998	-0.00847843
YBR213W	1	1	0.233667	0.696117	0.538421	0.679375	0.664364	0.25	0.34	-0.426333	0.0361172	0.038421	0.0193755	0.0043641
YBR214W	1	1	0.23886	0.633287	0.477711	0.647907	0.654562	0.25	0.34	-0.42114	-0.0267131	-0.0222895	-0.0120927	-0.00543797
YBR215W	1	1	0.24179	0.680414	0.49736	0.665909	0.649262	0.25	0.34	-0.41821	0.0204144	-0.00264005	0.0059087	-0.0107378
YBR216C	1	1	0.260314	0.647256	0.537348	0.671386	0.655304	0.25	0.34	-0.399686	-0.0127438	0.0373481	0.0113856	-0.00469636
YBR217W	1	1	0.285812	0.656426	0.513275	0.656447	0.663298	0.25	0.34	-0.374188	-0.00357395	0.0132748	-0.00355322	0.00329817
YBR218C	1	1	0.28589	0.688809	0.497595	0.655722	0.644517	0.25	0.34	-0.37411	0.028809	-0.00240524	-0.00427844	-0.0154826
YBR219C	1	1	0.295272	0.694832	0.551989	0.685775	0.689603	0.25	0.34	-0.364728	0.0348316	0.0519887	0.0257754	0.0296028
YBR220C	1	1	0.295097	0.726946	0.55482	0.676715	0.681491	0.25	0.34	-0.364903	0.0669461	0.0548196	0.0167147	0.021491
YBR221C	1	1	0.275647	0.684558	0.545582	0.684925	0.67253	0.25	0.34	-0.384353	0.024558	0.0455824	0.0249248	0.0125296
YBR221W-A	1	1	0.235633	0.740386	0.51603	0.646107	0.653912	0.25	0.34	-0.424367	0.0803858	0.0160297	-0.0138928	-0.00608787
YBR222C	1	1	0.2387	0.690231	0.469642	0.654092	0.629757	0.25	0.34	-0.4213	0.0302315	-0.0303582	-0.00590751	-0.0302434
YBR223C	1	1	0.264074	0.696364	0.536525	0.663402	0.649339	0.25	0.34	-0.395926	0.0363638	0.0365246	0.00340177	-0.010661
YBR223W-A	1	1	0.206487	0.743809	0.484604	0.633547	0.669544	0.25	0.34	-0.453513	0.0838092	-0.0153958	-0.0264528	0.00954413
YBR225W	1	1	0.246695	0.659992	0.530624	0.650637	0.646158	0.25	0.34	-0.413305	-7.62394e-06	0.0306241	-0.00936258	-0.0138423
YBR227C	1	1	0.217412	0.655211	0.49829	0.650053	0.655617	0.25	0.34	-0.442588	-0.00478893	-0.00170951	-0.00994659	-0.00438299
YBR228W	1	1	0.219928	0.683047	0.485288	0.642968	0.636801	0.25	0.34	-0.440072	0.0230466	-0.0147118	-0.0170321	-0.0231986
YBR229C	1	1	0.242672	0.658874	0.504534	0.636347	0.650226	0.25	0.34	-0.417328	-0.00112641	0.00453428	-0.0236525	-0.00977407
YBR230C	1	1	0.274465	0.729967	0.526478	0.647349	0.654367	0.25	0.34	-0.385535	0.0699675	0.0264785	-0.012651	-0.0056325
YBR230W-A	1	1	0.335654	0.68558	0.635259	0.663266	0.641306	0.25	0.34	-0.324346	0.0255804	0.135259	0.00326599	-0.0186937
YBR231C	1	1	0.346419	0.729634	0.558875	0.652078	0.634638	0.25	0.34	-0.313581	0.0696339	0.0588748	-0.00792248	-0.0253625
YBR232C	1	1	0.297971	0.678591	0.567977	0.655071	0.669719	0.25	0.34	-0.362029	0.0185906	0.0679765	-0.00492881	0.0097188
YBR233W	1	1	0.259011	0.705103	0.520012	0.658072	0.666712	0.25	0.34	-0.400989	0.0451025	0.020012	-0.00192773	0.00671157
YBR233W-A	1	1	0.246286	0.634036	0.528607	0.655147	0.659159	0.25	0.34	-0.413714	-0.0259644	0.0286067	-0.00485341	-0.00084116
YBR234C	1	1	0.272868	0.665614	0.542917	0.66739	0.662687	0.25	0.34	-0.387132	0.00561384	0.0429168	0.00739029	0.00268693
YBR235W	1	1	0.247194	0.663864	0.495896	0.663794	0.648933	0.25	0.34	-0.412806	0.00386389	-0.00410411	0.00379369	-0.0110669
YBR236C	1	1	0.252811	0.661787	0.505508	0.67151	0.655103	0.25	0.34	-0.407189	0.00178675	0.00550807	0.01151	-0.00489683
YBR237W	1	1	0.253315	0.644977	0.51199	0.643847	0.651531	0.25	0.34	-0.406685	-0.0150231	0.0119898	-0.0161527	-0.00846876
YBR238C	1	1	0.289392	0.664648	0.483113	0.664511	0.651099	0.25	0.34	-0.370608	0.00464836	-0.0168873	0.00451091	-0.00890076
YBR239C	1	1	0.260528	0.719872	0.48239	0.660169	0.655614	0.25	0.34	-0.399472	0.0598715	-0.0176101	0.000169418	-0.0043856
YBR240C	1	1	0.242892	0.66505	0.47738	0.658014	0.649702	0.25	0.34	-0.417108	0.00505019	-0.0226196	-0.00198622	-0.0102984
YBR241C	1	1	0.28449	0.745661	0.552547	0.679592	0.674624	0.25	0.34	-0.37551	0.0856608	0.0525471	0.0195922	0.0146241
YBR242W	1	1	0.270773	0.632989	0.527313	0.638025	0.636453	0.25	0.34	-0.389227	-0.0270112	0.0273127	-0.021975	-0.0235466
YBR243C	1	1	0.246559	0.655945	0.457661	0.638365	0.640258	0.25	0.34	-0.413441	-0.00405511	-0.042339	-0.0216354	-0.0197419
YBR244W	1	1	0.275721	0.633964	0.509975	0.668772	0.629493	0.25	0.34	-0.384279	-0.0260364	0.00997523	0.00877177	-0.030507
YBR245C	1	1	0.261528	0.651253	0.505278	0.665765	0.658869	0.25	0.34	-0.398472	-0.00874709	0.00527785	0.00576496	-0.00113072
YBR246W	1	1	0.252345	0.60534	0.466954	0.657218	0.654265	0.25	0.34	-0.407655	-0.0546605	-0.0330464	-0.00278229	-0.0057352
YBR247C	1	1	0.249414	0.656568	0.474296	0.665032	0.653525	0.25	0.34	-0.410586	-0.00343238	-0.0257043	0.00503188	-0.00647451
YBR248C	1	1	0.236872	0.657752	0.486128	0.653194	0.659025	0.25	0.34	-0.423128	-0.0022483	-0.0138724	-0.00680625	-0.00097451
YBR249C	1	1	0.234828	0.672348	0.465382	0.649262	0.653709	0.25	0.34	-0.425172	0.0123477	-0.0346184	-0.0107377	-0.00629138
YBR250W	1	1	0.249882	0.666253	0.522569	0.666801	0.639644	0.25	0.34	-0.410118	0.00625348	0.0225692	0.00680128	-0.0203562
YBR251W	1	1	0.22416	0.641597	0.472114	0.665597	0.652297	0.25	0.34	-0.43584	-0.018403	-0.0278855	0.00559651	-0.00770262
YBR252W	1	1	0.239568	0.628917	0.465965	0.662042	0.635844	0.25	0.34	-0.420432	-0.0310826	-0.0340348	0.00204174	-0.0241555
YBR253W	1	1	0.212501	0.621566	0.456791	0.657864	0.670042	0.25	0.34	-0.447499	-0.0384337	-0.0432086	-0.00213641	0.010042
YBR254C	1	1	0.273701	0.678317	0.510767	0.647329	0.645525	0.25	0.34	-0.386299	0.0183166	0.0107675	-0.0126714	-0.0144746
YBR255C-A	1	1	0.224178	0.666441	0.525789	0.680018	0.648793	0.25	0.34	-0.435822	0.00644105	0.0257887	0.0200184	-0.0112074
YBR255W	1	1	0.268793	0.646879	0.526122	0.660725	0.659877	0.25	0.34	-0.391207	-0.0131209	0.0261216	0.000724643	-0.000122675
YBR256C	1	1	0.22309	0.685244	0.511595	0.635554	0.636203	0.25	0.34	-0.43691	0.0252436	0.0115948	-0.0244457	-0.0237966
YBR257W	1	1	0.225001	0.634891	0.47763	0.653362	0.662876	0.25	0.34	-0.434999	-0.0251085	-0.02237	-0.00663759	0.00287571
YBR258C	1	1	0.256788	0.619471	0.571623	0.613824	0.610922	0.25	0.34	-0.403212	-0.0405288	0.0716228	-0.046176	-0.0490777
YBR259W	1	1	0.242856	0.687538	0.473467	0.653483	0.66932	0.25	0.34	-0.417144	0.0275382	-0.0265331	-0.0065166	0.00931991
YBR260C	1	1	0.24446	0.664108	0.514435	0.642459	0.64162	0.25	0.34	-0.41554	0.00410785	0.0144352	-0.0175414	-0.0183802
YBR261C	1	1	0.248762	0.650964	0.478382	0.659636	0.657244	0.25	0.34	-0.411238	-0.00903554	-0.021618	-0.000364227	-0.00275571
YBR262C	1	1	0.272971	0.666873	0.556435	0.674158	0.625103	0.25	0.34	-0.387029	0.00687315	0.0564345	0.0141584	-0.0348968
YBR263W	1	1	0.295651	0.667999	0.494127	0.657711	0.663616	0.25	0.34	-0.364349	0.00799903	-0.0058732	-0.00228936	0.00361617
YBR264C	1	1	0.215324	0.689886	0.426922	0.619065	0.619577	0.25	0.34	-0.444676	0.0298857	-0.0730785	-0.0409346	-0.0404233
YBR265W	1	1	0.238028	0.687061	0.490191	0.658486	0.665887	0.25	0.34	-0.421972	0.0270614	-0.00980889	-0.00151422	0.00588745
YBR267W	1	1	0.267408	0.723383	0.532919	0.645454	0.65551	0.25	0.34	-0.392592	0.0633831	0.0329189	-0.0145459	-0.00449028
YBR268W	1	1	0.25306	0.671081	0.487252	0.66821	0.656846	0.25	0.34	-0.40694	0.011081	-0.0127477	0.0082102	-0.00315434
YBR269C	1	1	0.290239	0.709022	0.504642	0.672936	0.6586	0.25	0.34	-0.369761	0.0490217	0.00464193	0.0129357	-0.00140039
YBR270C	1	1	0.218117	0.647775	0.514614	0.644216	0.631759	0.25	0.34	-0.441883	-0.0122253	0.0146135	-0.0157838	-0.0282412
YBR271W	1	1	0.20891	0.652082	0.506846	0.683105	0.650015	0.25	0.34	-0.45109	-0.00791798	0.00684566	0.0231052	-0.00998535
YBR272C	1	1	0.236281	0.673593	0.487514	0.664181	0.643197	0.25	0.34	-0.423719	0.0135929	-0.0124856	0.00418081	-0.0168033
YBR273C	1	1	0.25277	0.642946	0.493941	0.644226	0.666257	0.25	0.34	-0.40723	-0.017054	-0.0060589	-0.0157744	0.00625699
YBR274W	1	1	0.246225	0.641095	0.469499	0.64979	0.630457	0.25	0.34	-0.413775	-0.0189052	-0.0305007	-0.0102102	-0.0295435
YBR275C	1	1	0.252411	0.657644	0.50249	0.662769	0.646846	0.25	0.34	-0.407589	-0.00235569	0.00248989	0.00276907	-0.0131539
YBR276C	1	1	0.264031	0.656562	0.51856	0.654396	0.63852	0.25	0.34	-0.395969	-0.00343847	0.0185597	-0.00560391	-0.0214804
YBR277C	1	1	0.236232	0.724054	0.506957	0.658115	0.646874	0.25	0.34	-0.423768	0.0640542	0.00695686	-0.00188483	-0.0131261
YBR278W	1	1	0.260335	0.706019	0.512411	0.650435	0.645291	0.25	0.34	-0.399665	0.0460191	0.0124112	-0.00956544	-0.0147091
YBR279W	1	1	0.267909	0.656921	0.504199	0.656929	0.654908	0.25	0.34	-0.392091	-0.00307892	0.00419913	-0.00307126	-0.0050923
YBR280C	1	1	0.241051	0.672034	0.495647	0.655242	0.64328	0.25	0.34	-0.418949	0.0120336	-0.00435313	-0.00475821	-0.0167203
YBR281C	1	1	0.262923	0.704941	0.519674	0.654272	0.650505	0.25	0.34	-0.397077	0.0449412	0.0196735	-0.00572806	-0.00949489
YBR282W	1	1	0.2835	0.657504	0.527973	0.63596	0.638699	0.25	0.34	-0.3765	-0.00249551	0.0279727	-0.0240399	-0.0213011
YBR283C	1	1	0.242792	0.690249	0.524564	0.643268	0.629284	0.25	0.34	-0.417208	0.030249	0.0245638	-0.0167319	-0.0307158
YBR284W	1	1	0.25158	0.659078	0.512701	0.672649	0.658473	0.25	0.34	-0.40842	-0.000921548	0.0127012	0.0126494	-0.00152658
YBR285W	1	1	0.209718	0.65417	0.517484	0.681831	0.645219	0.25	0.34	-0.450282	-0.00582987	0.0174838	0.0218307	-0.0147808
YBR286W	1	1	0.238286	0.62674	0.471107	0.666673	0.674688	0.25	0.34	-0.421714	-0.0332598	-0.028893	0.00667338	0.014688
YBR287W	1	1	0.280081	0.708608	0.524441	0.673502	0.684161	0.25	0.34	-0.379919	0.0486078	0.0244414	0.0135022	0.024161
YBR288C	1	1	0.228037	0.659134	0.482042	0.651833	0.634206	0.25	0.34	-0.431963	-0.000865983	-0.0179576	-0.00816656	-0.0257944
YBR289W	1	1	0.245183	0.665134	0.500653	0.668013	0.688991	0.25	0.34	-0.414817	0.00513369	0.000652863	0.0080127	0.0289914
YBR290W	1	1	0.270531	0.663275	0.5199	0.685986	0.673136	0.25	0.34	-0.389469	0.00327458	0.0198998	0.0259855	0.0131359
YBR291C	1	1	0.243803	0.647847	0.490249	0.65132	0.67339	0.25	0.34	-0.416197	-0.0121528	-0.00975148	-0.00868045	0.0133897
YBR293W	1	1	0.277853	0.630846	0.519277	0.643449	0.662691	0.25	0.34	-0.382147	-0.0291539	0.0192766	-0.0165512	0.00269107
YBR294W	1	1	0.249989	0.676773	0.521539	0.658878	0.670152	0.25	0.34	-0.410011	0.0167731	0.0215386	-0.00112174	0.0101519
YBR295W	1	1	0.262183	0.869946	0.500914	0.672928	0.860964	0.25	0.34	-0.397817	0.209946	0.000913997	0.0129285	0.200964
YBR296C	1	1	0.231435	0.637607	0.507477	0.667951	0.674156	0.25	0.34	-0.428565	-0.022393	0.00747708	0.00795122	0.0141564
YCL001W	1	0.60904	1	0.665358	0.356518	0.99942	0.661743	0.25	-0.0509597	0.34	0.00535787	-0.143482	0.33942	0.00174283
YCL002C	1	0.600095	1	0.667146	0.234082	0.999248	0.670173	0.25	-0.0599045	0.34	0.00714649	-0.265918	0.339248	0.0101728
YCL004W	1	0.590551	1	0.651456	0.268065	0.998781	0.681473	0.25	-0.0694489	0.34	-0.00854443	-0.231935	0.338781	0.0214726
YCL005W	1	0.632685	1	0.702437	0.345636	0.998394	0.63454	0.25	-0.0273149	0.34	0.042437	-0.154364	0.338394	-0.0254595
YCL007C	1	0.575118	1	0.63868	0.350817	0.997776	0.667852	0.25	-0.0848823	0.34	-0.0213204	-0.149183	0.337776	0.00785228
YCL008C	1	0.63309	1	0.679465	0.39731	0.999162	0.659203	0.25	-0.0269097	0.34	0.0194648	-0.10269	0.339162	-0.000797341
YCL009C	1	0.663684	1	0.617138	0.449341	0.997034	0.651819	0.25	0.00368429	0.34	-0.0428616	-0.0506588	0.337034	-0.00818078
YCL010C	1	0.647834	1	0.709234	0.510217	0.998924	0.66379	0.25	-0.0121656	0.34	0.0492343	0.0102172	0.338924	0.00379007
YCL011C	1	0.670716	1	0.652136	0.479659	0.999509	0.646055	0.25	0.0107164	0.34	-0.0078638	-0.0203413	0.339509	-0.0139448
YCL012C	1	0.687119	1	0.707155	0.450264	0.999119	0.63783	0.25	0.0271188	0.34	0.0471554	-0.0497365	0.339119	-0.0221702
YCL014W	1	0.682531	1	0.665828	0.518365	0.998886	0.653747	0.25	0.022531	0.34	0.00582766	0.0183648	0.338886	-0.00625324
YCL016C	1	0.698043	1	0.63781	0.529703	0.998825	0.631687	0.25	0.0380429	0.34	-0.0221898	0.029703	0.338825	-0.0283132
YCL017C	1	0.655544	1	0.679094	0.50194	0.998807	0.664989	0.25	-0.00445595	0.34	0.0190943	0.0019401	0.338807	0.00498892
YCL018W	1	0.633531	1	0.656274	0.50176	1	0.657648	0.25	-0.026469	0.34	-0.00372556	0.00175974	0.34	-0.00235216
YCL024W	1	0.655548	1	0.681777	0.509787	0.99878	0.659916	0.25	-0.00445191	0.34	0.0217771	0.00978693	0.33878	-8.36682e-05
YCL025C	1	0.651401	1	0.687179	0.513504	0.999699	0.663974	0.25	-0.00859948	0.34	0.0271788	0.0135037	0.339699	0.00397396
YCL026C-B	1	0.672809	1	0.648109	0.504353	0.999517	0.668797	0.25	0.0128091	0.34	-0.0118908	0.00435276	0.339517	0.00879744
YCL027W	1	0.651844	1	0.659952	0.527155	0.999214	0.656764	0.25	-0.00815565	0.34	-4.80667e-05	0.0271549	0.339214	-0.00323578
YCL028W	1	0.670621	1	0.673605	0.504983	0.999069	0.648447	0.25	0.0106206	0.34	0.0136055	0.00498258	0.339069	-0.0115526
YCL029C	1	0.674197	1	0.669342	0.47859	0.998801	0.644531	0.25	0.0141967	0.34	0.00934249	-0.0214101	0.338801	-0.0154693
YCL030C	1	0.666322	1	0.659507	0.468806	0.999046	0.657412	0.25	0.0063223	0.34	-0.000493293	-0.0311937	0.339046	-0.00258758
YCL031C	1	0.671433	1	0.671303	0.473203	1	0.653193	0.25	0.0114333	0.34	0.0113026	-0.0267967	0.34	-0.00680667
YCL032W	1	0.696136	1	0.700128	0.591998	0.997424	0.647023	0.25	0.0361365	0.34	0.0401278	0.0919985	0.337424	-0.0129769
YCL033C	1	0.674891	1	0.725227	0.470229	0.999379	0.613062	0.25	0.0148915	0.34	0.0652273	-0.0297708	0.339379	-0.0469375
YCL034W	1	0.652145	1	0.650566	0.493838	0.998263	0.609441	0.25	-0.00785485	0.34	-0.00943432	-0.00616227	0.338263	-0.0505587
YCL035C	1	0.7817	1	0.643962	0.473688	0.997614	0.619918	0.25	0.1217	0.34	-0.0160378	-0.0263116	0.337614	-0.0400824
YCL036W	1	0.687978	1	0.717658	0.488331	0.99818	0.621168	0.25	0.0279776	0.34	0.0576585	-0.0116688	0.33818	-0.038832
YCL037C	1	0.669158	1	0.666899	0.505972	0.999408	0.659776	0.25	0.00915832	0.34	0.0068992	0.00597158	0.339408	-0.000223902
YCL038C	1	0.681492	1	0.664291	0.490049	0.999038	0.641614	0.25	0.0214918	0.34	0.00429098	-0.00995141	0.339038	-0.0183865
YCL039W	1	0.713928	1	0.729856	0.527897	0.998892	0.636526	0.25	0.0539284	0.34	0.0698558	0.0278971	0.338892	-0.0234736
YCL040W	1	0.721591	1	0.709018	0.538384	0.999291	0.667209	0.25	0.0615913	0.34	0.0490178	0.0383842	0.339291	0.00720861
YCL043C	1	0.634996	1	0.654923	0.511823	0.998535	0.650957	0.25	-0.0250037	0.34	-0.00507663	0.0118226	0.338535	-0.00904347
YCL044C	1	0.686652	1	0.725126	0.540821	0.999756	0.655011	0.25	0.0266521	0.34	0.065126	0.0408209	0.339756	-0.00498941
YCL045C	1	0.679743	1	0.674151	0.524111	0.998956	0.677213	0.25	0.0197429	0.34	0.0141512	0.0241111	0.338956	0.0172128
YCL046W	1	0.761084	1	0.702648	0.534696	0.999674	0.699798	0.25	0.101084	0.34	0.0426482	0.0346958	0.339674	0.0397981
YCL047C	1	0.653092	1	0.677698	0.469777	0.997853	0.652801	0.25	-0.00690816	0.34	0.0176977	-0.0302232	0.337853	-0.00719859
YCL048W	1	0.627366	1	0.68624	0.51292	0.998687	0.649189	0.25	-0.0326341	0.34	0.0262402	0.01292	0.338687	-0.0108114
YCL048W-A	1	0.678616	1	0.67985	0.549041	0.999087	0.641537	0.25	0.0186158	0.34	0.0198497	0.0490408	0.339087	-0.0184633
YCL049C	1	0.688853	1	0.646042	0.494135	0.997547	0.656244	0.25	0.0288534	0.34	-0.0139579	-0.00586534	0.337547	-0.00375578
YCL050C	1	0.645175	1	0.65626	0.496491	0.998414	0.648336	0.25	-0.0148254	0.34	-0.00374001	-0.00350916	0.338414	-0.0116639
YCL051W	1	0.668269	1	0.666158	0.494567	0.998532	0.667988	0.25	0.00826919	0.34	0.0061583	-0.00543332	0.338532	0.00798767
YCL052C	1	0.668353	1	0.683378	0.534769	0.998786	0.64946	0.25	0.00835302	0.34	0.0233775	0.0347689	0.338786	-0.0105398
YCL054W	1	0.653482	1	0.660012	0.502715	0.999409	0.643129	0.25	-0.00651776	0.34	1.18456e-05	0.00271451	0.339409	-0.0168706
YCL055W	1	0.636759	1	0.644615	0.513799	0.997765	0.619404	0.25	-0.0232409	0.34	-0.0153854	0.0137987	0.337765	-0.0405956
YCL056C	1	0.716583	1	0.672716	0.516888	1	0.651472	0.25	0.0565831	0.34	0.0127164	0.0168881	0.34	-0.00852813
YCL057C-A	1	0.627191	1	0.60587	0.481684	0.99878	0.6447	0.25	-0.0328091	0.34	-0.0541303	-0.0183161	0.33878	-0.0153
YCL057W	1	0.67031	1	0.684725	0.532977	0.999154	0.659982	0.25	0.0103097	0.34	0.0247249	0.0329773	0.339154	-1.84245e-05
YCL058W-A	1	0.624733	1	0.581809	0.461466	1	0.636433	0.25	-0.0352673	0.34	-0.078191	-0.0385337	0.34	-0.023567
YCL059C	1	0.656748	1	0.670018	0.478995	1	0.664755	0.25	-0.00325215	0.34	0.0100182	-0.0210048	0.34	0.00475527
YCL061C	1	0.666563	1	0.672213	0.51009	0.998117	0.653778	0.25	0.00656271	0.34	0.0122129	0.01009	0.338117	-0.00622186
YCL063W	1	0.65541	1	0.659012	0.483903	0.998953	0.678951	0.25	-0.00459	0.34	-0.00098767	-0.0160967	0.338953	0.0189513
YCL064C	1	0.659031	1	0.652459	0.484833	0.999429	0.65643	0.25	-0.000968798	0.34	-0.00754142	-0.0151671	0.339429	-0.00357026
YCR002C	1	0.66711	1	0.679413	0.449065	0.998389	0.662308	0.25	0.00710978	0.34	0.019413	-0.0509347	0.338389	0.00230757
YCR003W	1	0.573129	1	0.626985	0.274843	0.999897	0.672772	0.25	-0.0868707	0.34	-0.0330151	-0.225157	0.339897	0.0127719
YCR004C	1	0.641179	1	0.692278	0.305421	1	0.663891	0.25	-0.0188209	0.34	0.0322785	-0.194579	0.34	0.00389122
YCR005C	1	0.553654	1	0.673864	0.191075	0.998135	0.656065	0.25	-0.106346	0.34	0.0138636	-0.308925	0.338135	-0.0039349
YCR008W	1	0.61941	1	0.69708	0.336404	0.999425	0.643421	0.25	-0.0405901	0.34	0.0370798	-0.163596	0.339425	-0.0165789
YCR009C	1	0.614547	1	0.702531	0.47955	0.997453	0.66492	0.25	-0.0454529	0.34	0.0425314	-0.0204501	0.337453	0.00492005
YCR010C	1	0.573865	1	0.632542	0.286864	0.997844	0.661471	0.25	-0.0861346	0.34	-0.0274577	-0.213136	0.337844	0.00147119
YCR011C	1	0.677048	1	0.650843	0.493163	0.999273	0.656503	0.25	0.0170478	0.34	-0.00915742	-0.00683701	0.339273	-0.00349712
YCR012W	0.993764	0.706121	0.992353	0.659132	0.513828	0.98763	0.668551	0.243764	0.0461211	0.332353	-0.000868029	0.0138282	0.32763	0.00855077
YCR013C	0.982892	0.748147	0.977054	0.620344	0.49547	0.971827	0.636154	0.232892	0.0881467	0.317054	-0.0396564	-0.00453008	0.311827	-0.0238461
YCR014C	1	0.674937	1	0.656961	0.488301	0.998584	0.670162	0.25	0.014937	0.34	-0.00303929	-0.0116993	0.338584	0.0101624
YCR015C	1	0.685685	1	0.687711	0.513677	0.99855	0.632455	0.25	0.0256852	0.34	0.0277106	0.0136766	0.33855	-0.0275448
YCR016W	1	0.702529	1	0.688729	0.520822	0.998877	0.680365	0.25	0.0425291	0.34	0.0287294	0.0208215	0.338877	0.0203653
YCR017C	1	0.654247	1	0.664566	0.488403	0.998839	0.657644	0.25	-0.00575282	0.34	0.00456633	-0.0115973	0.338839	-0.00235595
YCR018C	1	0.701908	1	0.625356	0.538313	0.998751	0.64652	0.25	0.0419078	0.34	-0.0346441	0.0383131	0.338751	-0.01348
YCR019W	1	0.658445	1	0.668465	0.536238	0.999351	0.65517	0.25	-0.00155499	0.34	0.00846547	0.0362376	0.339351	-0.00483044
YCR020C	1	0.628086	1	0.686392	0.482655	0.998173	0.655054	0.25	-0.0319142	0.34	0.0263921	-0.0173451	0.338173	-0.00494635
YCR020C-A	1	0.658749	1	0.629777	0.467837	0.998216	0.638952	0.25	-0.00125145	0.34	-0.0302232	-0.0321632	0.338216	-0.0210476
YCR020W-B	1	0.645428	1	0.639671	0.474436	1	0.65699	0.25	-0.0145721	0.34	-0.0203288	-0.0255641	0.34	-0.00300956
YCR021C	1	0.701696	1	0.667607	0.49314	0.997585	0.673286	0.25	0.0416963	0.34	0.00760746	-0.00686007	0.337585	0.0132858
YCR023C	1	0.680094	1	0.644035	0.482129	0.999245	0.637197	0.25	0.0200938	0.34	-0.0159645	-0.0178706	0.339245	-0.0228033
YCR024C	1	0.708396	1	0.691727	0.499295	0.998873	0.656686	0.25	0.0483957	0.34	0.031727	-0.000704842	0.338873	-0.00331393
YCR024C-A	1	0.657365	1	0.733211	0.540643	1	0.652685	0.25	-0.00263495	0.34	0.0732105	0.0406433	0.34	-0.00731488
YCR024C-B	1	0.712941	1	0.674131	0.429936	1	0.596906	0.25	0.052941	0.34	0.0141312	-0.0700641	0.34	-0.0630937
YCR026C	1	0.67985	1	0.685679	0.516928	0.999309	0.65535	0.25	0.0198505	0.34	0.0256788	0.0169277	0.339309	-0.00464995
YCR027C	1	0.661742	1	0.647902	0.481078	1	0.656934	0.25	0.00174174	0.34	-0.0120983	-0.0189223	0.34	-0.0030663
YCR028C	1	0.649655	1	0.67184	0.515602	0.999618	0.651799	0.25	-0.0103451	0.34	0.0118395	0.015602	0.339618	-0.00820135
YCR028C-A	1	0.621052	1	0.662304	0.520346	1	0.616555	0.25	-0.0389477	0.34	0.00230352	0.0203459	0.34	-0.0434452
YCR030C	1	0.647033	1	0.706442	0.496562	0.99892	0.648492	0.25	-0.0129668	0.34	0.0464415	-0.00343794	0.33892	-0.0115081
YCR031C	1	0.689375	1	0.719009	0.525999	0.997978	0.659299	0.25	0.0293752	0.34	0.0590088	0.0259987	0.337978	-0.000700856
YCR032W	1	0.670775	1	0.659286	0.513926	0.998733	0.655588	0.25	0.0107752	0.34	-0.000713725	0.0139263	0.338733	-0.00441192
YCR033W	1	0.681162	1	0.670385	0.502911	0.998987	0.647445	0.25	0.0211617	0.34	0.0103849	0.00291077	0.338987	-0.0125554
YCR034W	1	0.671231	1	0.664363	0.499702	0.999384	0.635177	0.25	0.0112312	0.34	0.0043629	-0.000297867	0.339384	-0.024823
YCR035C	1	0.686555	1	0.720419	0.484844	0.997976	0.648491	0.25	0.0265547	0.34	0.060419	-0.015156	0.337976	-0.0115089
YCR036W	1	0.645478	1	0.66116	0.502884	0.999661	0.640607	0.25	-0.0145217	0.34	0.00116011	0.00288415	0.339661	-0.0193934
YCR037C	1	0.872813	1	0.875626	0.667064	0.998831	0.768517	0.25	0.212813	0.34	0.215626	0.167064	0.338831	0.108517
YCR038C	1	1	1	1	1	0.999514	0.999447	0.25	0.34	0.34	0.34	0.5	0.339514	0.339447
YCR042C	1	0.718171	1	0.7339	0.577234	0.998675	0.715718	0.25	0.0581708	0.34	0.0739	0.0772339	0.338675	0.0557183
YCR043C	1	0.660576	1	0.716463	0.522911	1	0.634382	0.25	0.000575728	0.34	0.0564626	0.022911	0.34	-0.025618
YCR044C	1	0.67819	1	0.665357	0.478442	0.998182	0.668484	0.25	0.0181895	0.34	0.00535673	-0.0215585	0.338182	0.00848372
YCR045C	1	0.652688	1	0.70021	0.534103	0.998705	0.675935	0.25	-0.00731221	0.34	0.04021	0.0341028	0.338705	0.0159351
YCR045W-A	1	0.609152	1	0.668506	0.499042	1	0.669772	0.25	-0.050848	0.34	0.0085058	-0.000958142	0.34	0.00977204
YCR046C	1	0.725348	1	0.675914	0.520871	0.998758	0.681568	0.25	0.0653477	0.34	0.015914	0.0208711	0.338758	0.0215677
YCR047C	1	0.640954	1	0.687634	0.516178	0.999493	0.673875	0.25	-0.0190464	0.34	0.0276335	0.0161782	0.339493	0.0138747
YCR047W-A	1	0.645068	1	0.6787	0.469768	0.99989	0.657196	0.25	-0.014932	0.34	0.0186998	-0.0302323	0.33989	-0.00280432
YCR048W	1	0.672219	1	0.65921	0.519376	0.99925	0.668052	0.25	0.0122192	0.34	-0.000790112	0.0193758	0.33925	0.00805164
YCR049C	1	0.749396	1	0.761502	0.532122	1	0.692531	0.25	0.0893963	0.34	0.101502	0.0321217	0.34	0.0325313
YCR051W	1	0.691844	1	0.634228	0.529116	1	0.636334	0.25	0.0318443	0.34	-0.0257722	0.0291158	0.34	-0.0236658
YCR052W	1	0.679216	1	0.687583	0.527644	0.999328	0.651702	0.25	0.0192165	0.34	0.0275831	0.0276441	0.339328	-0.00829776
YCR053W	1	0.622328	1	0.65695	0.514368	0.998871	0.641196	0.25	-0.0376719	0.34	-0.00304974	0.0143681	0.338871	-0.0188043
YCR054C	1	0.649335	1	0.699945	0.516277	0.998874	0.662249	0.25	-0.010665	0.34	0.0399454	0.0162775	0.338874	0.00224902
YCR057C	1	0.664694	1	0.66858	0.510441	0.999895	0.670419	0.25	0.00469425	0.34	0.00857968	0.0104409	0.339895	0.0104194
YCR059C	1	0.651474	1	0.719502	0.522861	0.998737	0.638428	0.25	-0.00852584	0.34	0.0595018	0.0228611	0.338737	-0.0215719
YCR060W	1	0.647866	1	0.651042	0.487554	0.999289	0.589515	0.25	-0.0121343	0.34	-0.00895769	-0.0124455	0.339289	-0.0704846
YCR061W	1	0.715006	1	0.726796	0.535277	0.999709	0.663922	0.25	0.0550059	0.34	0.0667961	0.0352774	0.339709	0.0039221
YCR063W	1	0.677489	1	0.620017	0.532126	0.998136	0.653385	0.25	0.0174892	0.34	-0.0399827	0.0321262	0.338136	-0.00661476
YCR065W	1	0.687226	1	0.719748	0.468089	0.998005	0.633689	0.25	0.0272258	0.34	0.0597476	-0.0319114	0.338005	-0.026311
YCR066W	1	0.64881	1	0.686876	0.527116	0.998673	0.670473	0.25	-0.0111904	0.34	0.0268764	0.0271164	0.338673	0.0104734
YCR068W	1	0.66435	1	0.702048	0.516015	0.9988	0.672732	0.25	0.00435016	0.34	0.0420479	0.0160152	0.3388	0.012732
YCR069W	1	0.718758	1	0.697716	0.521206	0.996818	0.685241	0.25	0.0587577	0.34	0.0377161	0.0212062	0.336818	0.0252414
YCR071C	1	0.631473	1	0.624234	0.497001	0.999239	0.656913	0.25	-0.0285272	0.34	-0.0357655	-0.00299887	0.339239	-0.0030866
YCR072C	1	0.661289	1	0.669851	0.494167	0.998052	0.656127	0.25	0.00128855	0.34	0.00985142	-0.00583316	0.338052	-0.00387309
YCR073C	1	0.674067	1	0.660501	0.507167	0.998651	0.657834	0.25	0.0140674	0.34	0.000500915	0.00716738	0.338651	-0.00216556
YCR073W-A	1	0.706789	1	0.738057	0.525053	0.998452	0.649453	0.25	0.046789	0.34	0.0780573	0.0250526	0.338452	-0.0105468
YCR075C	1	0.680481	1	0.686439	0.494774	0.998154	0.630508	0.25	0.0204808	0.34	0.0264392	-0.00522572	0.338154	-0.0294919
YCR075W-A	1	0.644567	1	0.711327	0.449422	0.998242	0.656045	0.25	-0.0154332	0.34	0.0513272	-0.0505782	0.338242	-0.00395523
YCR076C	1	0.737679	1	0.729071	0.525642	1	0.666428	0.25	0.0776793	0.34	0.0690712	0.0256423	0.34	0.00642807
YCR077C	1	0.676361	1	0.688941	0.500583	0.999356	0.6477	0.25	0.0163611	0.34	0.0289408	0.000583491	0.339356	-0.0122999
YCR079W	1	0.685618	1	0.650937	0.510387	0.99781	0.657782	0.25	0.0256184	0.34	-0.00906251	0.0103871	0.33781	-0.00221798
YCR081W	1	0.656163	1	0.655306	0.496388	0.998218	0.636739	0.25	-0.00383722	0.34	-0.00469356	-0.00361245	0.338218	-0.0232609
YCR082W	1	0.690617	1	0.669666	0.523177	1	0.641859	0.25	0.0306166	0.34	0.00966639	0.0231773	0.34	-0.0181408
YCR083W	1	0.626732	1	0.6202	0.42049	1	0.628924	0.25	-0.0332676	0.34	-0.0398005	-0.0795096	0.34	-0.0310761
YCR084C	1	0.687571	1	0.68712	0.545037	0.999477	0.662829	0.25	0.0275707	0.34	0.0271201	0.0450368	0.339477	0.00282915
YCR086W	1	0.660601	1	0.675502	0.47874	0.997325	0.684767	0.25	0.00060131	0.34	0.0155021	-0.0212598	0.337325	0.0247666
YCR087C-A	1	0.670064	1	0.70645	0.505813	0.995744	0.657991	0.25	0.0100641	0.34	0.0464497	0.00581345	0.335744	-0.00200946
YCR088W	1	0.647098	1	0.68243	0.510702	0.999832	0.661356	0.25	-0.0129022	0.34	0.0224304	0.0107019	0.339832	0.00135635
YCR091W	1	0.660543	1	0.657266	0.495542	0.999171	0.677025	0.25	0.000543234	0.34	-0.00273427	-0.00445826	0.339171	0.0170251
YCR092C	1	0.650311	1	0.650957	0.465713	0.998732	0.664323	0.25	-0.00968925	0.34	-0.00904309	-0.034287	0.338732	0.00432287
YCR093W	0.999913	0.670875	1	0.679323	0.51707	0.998947	0.653921	0.249913	0.010875	0.34	0.0193227	0.0170698	0.338947	-0.00607929
YCR094W	1	0.64531	1	0.661367	0.530159	0.998906	0.642309	0.25	-0.0146901	0.34	0.00136659	0.0301586	0.338906	-0.017691
YCR095C	1	0.660987	1	0.694828	0.543846	0.998934	0.640686	0.25	0.000986617	0.34	0.0348276	0.043846	0.338934	-0.0193141
YDL001W	1	1	0.694053	0.702624	0.494407	0.650269	0.998417	0.25	0.34	0.0340534	0.0426241	-0.0055933	-0.00973118	0.338417
YDL002C	1	1	0.620715	0.637146	0.531141	0.61367	1	0.25	0.34	-0.0392852	-0.0228538	0.0311414	-0.0463303	0.34
YDL003W	1	1	0.666483	0.647314	0.51598	0.663812	1	0.25	0.34	0.00648294	-0.0126862	0.01598	0.00381191	0.34
YDL004W	1	1	0.691616	0.708793	0.480053	0.667898	1	0.25	0.34	0.0316159	0.0487934	-0.0199471	0.00789751	0.34
YDL005C	1	1	0.68674	0.652996	0.52047	0.664751	0.999245	0.25	0.34	0.0267405	-0.00700387	0.0204696	0.00475132	0.339245
YDL006W	1	1	0.661051	0.657517	0.518104	0.650868	1	0.25	0.34	0.0010512	-0.00248274	0.0181041	-0.00913156	0.34
YDL007W	1	1	0.690764	0.663718	0.485768	0.656851	1	0.25	0.34	0.0307639	0.00371805	-0.0142321	-0.00314919	0.34
YDL008W	1	1	0.692326	0.65357	0.486921	0.660617	1	0.25	0.34	0.0323258	-0.00642951	-0.0130793	0.000617491	0.34
YDL010W	1	1	0.707141	0.69232	0.557049	0.652335	1	0.25	0.34	0.0471413	0.0323195	0.0570492	-0.00766535	0.34
YDL011C	1	1	0.674344	0.703175	0.605701	0.637763	1	0.25	0.34	0.0143441	0.0431747	0.105701	-0.0222375	0.34
YDL012C	1	1	0.715745	0.709329	0.527428	0.680654	0.998692	0.25	0.34	0.0557447	0.0493289	0.0274277	0.0206537	0.338692
YDL013W	1	1	0.681576	0.651296	0.551995	0.676434	0.99971	0.25	0.34	0.0215758	-0.00870435	0.0519954	0.0164339	0.33971
YDL014W	1	1	0.682482	0.659288	0.542784	0.663029	1	0.25	0.34	0.0224822	-0.000711596	0.0427837	0.00302945	0.34
YDL015C	1	1	0.680229	0.616956	0.49377	0.673083	0.999309	0.25	0.34	0.0202287	-0.0430441	-0.00622972	0.0130828	0.339309
YDL016C	1	1	0.689415	0.692264	0.476518	0.690545	1	0.25	0.34	0.0294145	0.0322644	-0.0234815	0.0305446	0.34
YDL017W	1	1	0.649045	0.670348	0.509715	0.672894	1	0.25	0.34	-0.0109551	0.0103485	0.00971486	0.0128941	0.34
YDL018C	1	1	0.607273	0.717054	0.509816	0.66667	1	0.25	0.34	-0.0527275	0.0570539	0.00981645	0.00666971	0.34
YDL019C	1	1	0.654018	0.665601	0.488751	0.662175	0.9997	0.25	0.34	-0.00598192	0.00560064	-0.0112489	0.00217464	0.3397
YDL020C	1	1	0.680569	0.677082	0.518594	0.667671	0.998753	0.25	0.34	0.0205686	0.0170818	0.0185941	0.00767054	0.338753
YDL021W	1	0.997371	0.706343	0.716986	0.523056	0.643276	1	0.25	0.337371	0.046343	0.0569863	0.0230555	-0.0167241	0.34
YDL022W	1	1	0.686183	0.682315	0.522349	0.679104	0.999354	0.25	0.34	0.0261828	0.0223145	0.0223485	0.0191036	0.339354
YDL023C	1	1	0.65626	0.675068	0.470498	0.62797	0.998309	0.25	0.34	-0.00374049	0.0150685	-0.0295016	-0.0320301	0.338309
YDL025C	1	1	0.725418	0.664064	0.507081	0.651887	0.99967	0.25	0.34	0.065418	0.00406371	0.00708118	-0.00811315	0.33967
YDL025W-A	1	1	0.744234	0.711601	0.458392	0.669079	1	0.25	0.34	0.0842342	0.0516007	-0.0416079	0.00907877	0.34
YDL027C	1	1	0.706878	0.678815	0.5351	0.654387	1	0.25	0.34	0.0468778	0.0188155	0.0351001	-0.00561272	0.34
YDL028C	1	1	0.681825	0.683813	0.491121	0.670939	0.999587	0.25	0.34	0.021825	0.0238129	-0.00887872	0.0109389	0.339587
YDL029W	1	1	0.670522	0.70067	0.469393	0.675188	0.999553	0.25	0.34	0.0105222	0.0406701	-0.0306074	0.0151876	0.339553
YDL030W	1	1	0.670943	0.679134	0.510998	0.665999	0.999424	0.25	0.34	0.0109427	0.0191339	0.0109985	0.00599895	0.339424
YDL031W	1	1	0.647196	0.664637	0.488002	0.703512	0.999801	0.25	0.34	-0.0128043	0.00463703	-0.011998	0.0435117	0.339801
YDL032W	1	1	0.719888	0.694899	0.451658	1	0.999342	0.25	0.34	0.0598876	0.034899	-0.0483417	0.34	0.339342
YDL033C	1	1	0.681319	0.701218	0.50175	1	0.999364	0.25	0.34	0.0213186	0.0412178	0.00174985	0.34	0.339364
YDL034W	1	1	0.632062	0.581404	0.489034	0.998891	0.999225	0.25	0.34	-0.0279379	-0.0785963	-0.010966	0.338891	0.339225
YDL036C	1	1	0.606074	0.632608	0.514302	0.999739	1	0.25	0.34	-0.0539258	-0.0273921	0.014302	0.339739	0.34
YDL040C	1	1	0.692495	0.701858	0.514999	0.923452	0.999761	0.25	0.34	0.032495	0.0418576	0.0149991	0.263452	0.339761
YDL042C	1	1	0.664121	0.648678	0.496549	0.659229	0.999038	0.25	0.34	0.00412137	-0.0113219	-0.00345063	-0.000771448	0.339038
YDL043C	1	1	0.65827	0.634614	0.524242	0.652127	0.999417	0.25	0.34	-0.00173031	-0.0253858	0.0242421	-0.00787278	0.339417
YDL044C	1	1	0.67513	0.675694	0.494017	0.662335	0.999545	0.25	0.34	0.0151303	0.0156936	-0.00598286	0.00233529	0.339545
YDL045C	1	1	0.726022	0.710769	0.529626	0.663867	1	0.25	0.34	0.0660217	0.0507685	0.0296256	0.00386676	0.34
YDL045W-A	1	1	0.674944	0.600568	0.542656	0.675207	1	0.25	0.34	0.0149444	-0.0594323	0.0426557	0.0152066	0.34
YDL046W	1	1	0.686326	0.659256	0.49944	0.651061	0.999484	0.25	0.34	0.0263257	-0.0007438	-0.000560289	-0.00893897	0.339484
YDL047W	1	1	0.692066	0.693281	0.534305	0.649753	0.999374	0.25	0.34	0.0320657	0.0332814	0.0343055	-0.0102474	0.339374
YDL048C	1	1	0.691568	0.689161	0.546145	0.654581	1	0.25	0.34	0.0315677	0.0291615	0.0461446	-0.00541946	0.34
YDL049C	1	1	0.715752	0.704186	0.529527	0.64463	0.999263	0.25	0.34	0.0557521	0.0441855	0.0295267	-0.0153697	0.339263
YDL051W	1	1	0.672287	0.667172	0.534948	0.649501	0.999269	0.25	0.34	0.0122871	0.00717154	0.0349477	-0.0104988	0.339269
YDL052C	1	1	0.662526	0.649034	0.533943	0.629617	1	0.25	0.34	0.00252618	-0.010966	0.0339428	-0.0303831	0.34
YDL053C	1	1	0.682635	0.638266	0.527852	0.649879	1	0.25	0.34	0.0226355	-0.0217338	0.0278525	-0.0101207	0.34
YDL054C	1	1	0.729749	0.716972	0.562534	0.646125	1	0.25	0.34	0.0697493	0.056972	0.0625344	-0.0138753	0.34
YDL055C	1	1	0.66032	0.660244	0.50314	0.645414	0.999428	0.25	0.34	0.000320186	0.00024434	0.00314002	-0.0145858	0.339428
YDL056W	1	1	0.692852	0.678638	0.502808	0.666162	0.999453	0.25	0.34	0.0328519	0.0186384	0.00280822	0.00616153	0.339453
YDL057W	1	1	0.696738	0.697297	0.502421	0.639465	1	0.25	0.34	0.036738	0.0372974	0.00242131	-0.0205354	0.34
YDL058W	1	1	0.688405	0.676436	0.498578	0.68191	0.999461	0.25	0.34	0.0284047	0.016436	-0.0014216	0.0219101	0.339461
YDL059C	1	1	0.679768	0.633237	0.488134	0.650901	0.998263	0.25	0.34	0.0197677	-0.0267626	-0.011866	-0.00909892	0.338263
YDL060W	1	1	0.662394	0.648684	0.483982	0.672752	0.999649	0.25	0.34	0.00239448	-0.0113156	-0.0160181	0.0127518	0.339649
YDL061C	1	1	0.582113	0.655748	0.509112	0.633719	1	0.25	0.34	-0.0778866	-0.00425189	0.0091117	-0.0262811	0.34
YDL063C	1	1	0.693934	0.682472	0.508616	0.664501	0.99949	0.25	0.34	0.0339341	0.0224725	0.00861579	0.00450106	0.33949
YDL064W	1	1	0.680121	0.657838	0.55708	0.676774	1	0.25	0.34	0.0201208	-0.00216173	0.0570802	0.0167742	0.34
YDL065C	1	1	0.659431	0.643482	0.468264	0.648609	1	0.25	0.34	-0.000568552	-0.0165183	-0.0317364	-0.0113909	0.34
YDL066W	1	1	0.680399	0.654397	0.472644	0.664834	1	0.25	0.34	0.0203993	-0.00560308	-0.0273557	0.00483379	0.34
YDL067C	1	1	0.637704	0.674569	0.468426	0.639109	1	0.25	0.34	-0.0222958	0.0145691	-0.0315744	-0.0208914	0.34
YDL069C	1	1	0.675276	0.692505	0.545454	0.661946	1	0.25	0.34	0.0152757	0.0325054	0.0454536	0.00194564	0.34
YDL070W	1	1	0.690578	0.645232	0.506051	0.664046	0.999479	0.25	0.34	0.0305776	-0.014768	0.00605149	0.00404645	0.339479
YDL071C	1	1	0.68362	0.606127	0.454846	0.653455	0.999137	0.25	0.34	0.0236198	-0.0538725	-0.045154	-0.00654461	0.339137
YDL072C	1	1	0.682048	0.648335	0.514782	0.643979	1	0.25	0.34	0.0220484	-0.0116654	0.0147824	-0.016021	0.34
YDL073W	1	1	0.677487	0.636647	0.488128	0.643335	0.999818	0.25	0.34	0.0174865	-0.0233532	-0.0118716	-0.0166646	0.339818
YDL074C	1	1	0.676595	0.666701	0.516098	0.647968	0.999537	0.25	0.34	0.0165954	0.00670104	0.0160984	-0.0120319	0.339537
YDL075W	1	1	0.652958	0.689271	0.494596	0.637044	0.999501	0.25	0.34	-0.00704221	0.0292713	-0.0054035	-0.0229562	0.339501
YDL076C	1	1	0.679751	0.644562	0.489312	0.644499	0.998428	0.25	0.34	0.0197514	-0.0154384	-0.0106878	-0.0155015	0.338428
YDL077C	1	1	0.663978	0.639309	0.494728	0.656051	0.999896	0.25	0.34	0.00397793	-0.0206907	-0.00527211	-0.00394853	0.339896
YDL078C	1	1	0.68017	0.665297	0.561713	0.663503	1	0.25	0.34	0.0201702	0.00529693	0.061713	0.00350332	0.34
YDL079C	1	1	0.645778	0.680748	0.516353	0.666339	1	0.25	0.34	-0.0142218	0.0207476	0.016353	0.00633944	0.34
YDL080C	1	1	0.652188	0.709022	0.49759	0.657476	0.999377	0.25	0.34	-0.0078115	0.0490219	-0.00241033	-0.00252373	0.339377
YDL081C	1	1	0.551257	0.587463	0.495387	0.660687	0.998926	0.25	0.34	-0.108743	-0.0725366	-0.00461314	0.000687264	0.338926
YDL082W	1	1	0.697979	0.68198	0.53057	0.672607	0.998581	0.25	0.34	0.0379788	0.0219799	0.0305698	0.0126065	0.338581
YDL083C	1	1	0.641343	0.677276	0.535324	0.65394	0.999658	0.25	0.34	-0.0186571	0.0172761	0.0353243	-0.00606008	0.339658
YDL084W	1	1	0.674038	0.663243	0.497241	0.652654	0.999328	0.25	0.34	0.0140382	0.00324343	-0.00275877	-0.00734551	0.339328
YDL085C-A	1	1	0.699261	0.669875	0.590631	0.688766	1	0.25	0.34	0.0392611	0.00987488	0.090631	0.0287655	0.34
YDL085W	1	1	0.686429	0.688919	0.498019	0.653896	0.999789	0.25	0.34	0.0264286	0.0289186	-0.00198076	-0.00610399	0.339789
YDL086W	1	1	0.716157	0.698581	0.50474	0.667494	1	0.25	0.34	0.0561574	0.0385806	0.00474001	0.00749403	0.34
YDL087C	1	1	0.650938	0.602242	0.515702	0.641934	0.999693	0.25	0.34	-0.00906234	-0.057758	0.0157025	-0.018066	0.339693
YDL088C	1	1	0.668451	0.653118	0.534627	0.660282	1	0.25	0.34	0.00845054	-0.00688189	0.0346272	0.000281847	0.34
YDL089W	1	1	0.660285	0.67773	0.465646	0.649517	0.999337	0.25	0.34	0.000285165	0.0177295	-0.0343538	-0.0104831	0.339337
YDL090C	1	1	0.710627	0.694714	0.537236	0.663757	0.999567	0.25	0.34	0.0506266	0.0347142	0.0372365	0.00375748	0.339567
YDL091C	1	1	0.658297	0.688549	0.513649	0.663081	0.999558	0.25	0.34	-0.00170284	0.0285491	0.0136486	0.0030805	0.339558
YDL092W	1	1	0.599776	0.640747	0.458926	0.633291	0.999449	0.25	0.34	-0.0602241	-0.0192526	-0.0410741	-0.0267093	0.339449
YDL093W	1	1	0.640846	0.664421	0.510288	0.651563	1	0.25	0.34	-0.019154	0.00442083	0.0102877	-0.00843656	0.34
YDL095W	1	1	0.668898	0.648612	0.47761	0.647997	0.989295	0.25	0.34	0.00889849	-0.0113884	-0.0223904	-0.0120034	0.329295
YDL096C	1	1	0.615484	0.59685	0.480532	0.640012	0.80842	0.25	0.34	-0.0445158	-0.0631502	-0.019468	-0.0199883	0.14842
YDL097C	1	1	0.637043	0.676385	0.521467	0.658089	0.44347	0.25	0.34	-0.0229572	0.0163849	0.0214675	-0.00191118	-0.21653
YDL098C	1	1	0.704457	0.707606	0.535349	0.676115	0.451879	0.25	0.34	0.0444572	0.047606	0.0353492	0.0161149	-0.208121
YDL099W	1	1	0.692108	0.673805	0.512814	0.659812	0.430808	0.25	0.34	0.0321076	0.0138054	0.0128144	-0.000188388	-0.229192
YDL100C	1	1	0.682498	0.688226	0.509903	0.663181	0.437892	0.25	0.34	0.0224983	0.0282257	0.00990312	0.0031814	-0.222108
YDL101C	1	1	0.717847	0.665453	0.513662	0.66543	0.42373	0.25	0.34	0.0578474	0.00545302	0.0136619	0.00543033	-0.23627
YDL102W	1	1	0.666987	0.673423	0.500642	0.658719	0.449721	0.25	0.34	0.00698745	0.0134228	0.000642325	-0.00128117	-0.210279
YDL103C	1	1	0.613021	0.638271	0.482539	0.664821	0.433346	0.25	0.34	-0.0469788	-0.0217288	-0.0174611	0.00482092	-0.226654
YDL104C	1	1	0.643965	0.622324	0.47788	0.651958	0.416443	0.25	0.34	-0.0160352	-0.037676	-0.02212	-0.0080424	-0.243557
YDL105W	1	1	0.662137	0.655074	0.493539	0.633247	0.421865	0.25	0.34	0.00213689	-0.00492583	-0.0064613	-0.0267532	-0.238135
YDL106C	1	1	0.679408	0.656763	0.475021	0.667392	0.442104	0.25	0.34	0.0194083	-0.00323672	-0.0249785	0.00739193	-0.217896
YDL107W	1	1	0.673266	0.656827	0.481938	0.678495	0.469296	0.25	0.34	0.0132658	-0.0031734	-0.0180624	0.0184953	-0.190704
YDL108W	1	1	0.658591	0.691187	0.521577	0.662314	0.437759	0.25	0.34	-0.00140877	0.0311869	0.021577	0.00231384	-0.222241
YDL109C	1	1	0.655471	0.652429	0.525914	0.651876	0.425265	0.25	0.34	-0.00452872	-0.00757078	0.0259136	-0.00812427	-0.234735
YDL110C	1	1	0.689284	0.674797	0.48714	0.643091	0.418079	0.25	0.34	0.0292838	0.0147967	-0.0128601	-0.0169094	-0.241921
YDL111C	1	1	0.672829	0.648158	0.479273	0.656869	0.452327	0.25	0.34	0.0128291	-0.0118417	-0.0207274	-0.00313062	-0.207673
YDL112W	1	1	0.649443	0.663806	0.499172	0.663887	0.445951	0.25	0.34	-0.0105566	0.00380636	-0.000827785	0.00388698	-0.214049
YDL113C	1	1	0.667779	0.690866	0.494833	0.659416	0.428021	0.25	0.34	0.00777942	0.0308657	-0.00516733	-0.000583734	-0.231979
YDL114W	1	1	0.651908	0.636081	0.506063	0.634394	0.429557	0.25	0.34	-0.00809158	-0.0239194	0.00606319	-0.0256063	-0.230443
YDL114W-A	1	1	0.622864	0.644678	0.505746	0.649979	0.438066	0.25	0.34	-0.0371356	-0.0153215	0.00574638	-0.0100205	-0.221934
YDL115C	1	1	0.673827	0.684183	0.504714	0.646803	0.434416	0.25	0.34	0.0138271	0.0241834	0.00471418	-0.0131972	-0.225584
YDL116W	1	1	0.680109	0.670914	0.506866	0.673348	0.432918	0.25	0.34	0.0201087	0.0109138	0.00686574	0.0133482	-0.227082
YDL117W	1	1	0.674801	0.663388	0.505552	0.655227	0.435184	0.25	0.34	0.0148008	0.00338818	0.00555189	-0.00477349	-0.224816
YDL118W	1	1	0.710779	0.617285	0.414743	0.663661	0.47519	0.25	0.34	0.0507786	-0.0427154	-0.085257	0.0036609	-0.18481
YDL119C	1	1	0.683174	0.63617	0.470687	0.650703	0.456904	0.25	0.34	0.0231742	-0.0238303	-0.0293134	-0.00929679	-0.203096
YDL120W	1	1	0.741654	0.67954	0.529193	0.675998	0.450997	0.25	0.34	0.0816539	0.0195399	0.0291935	0.0159981	-0.209003
YDL121C	1	1	0.627604	0.702265	0.487572	0.689301	0.424373	0.25	0.34	-0.0323962	0.0422645	-0.0124281	0.0293013	-0.235627
YDL122W	1	1	0.710449	0.689687	0.508238	0.660214	0.433209	0.25	0.34	0.0504489	0.0296875	0.00823762	0.000214411	-0.226791
YDL123W	1	1	0.600036	0.684647	0.464498	0.631197	0.429519	0.25	0.34	-0.0599643	0.0246466	-0.0355021	-0.0288029	-0.230481
YDL124W	1	1	0.688157	0.675513	0.489146	0.685836	0.468332	0.25	0.34	0.0281573	0.0155128	-0.0108537	0.0258359	-0.191668
YDL126C	1	1	0.652056	0.665447	0.493887	0.656775	0.420867	0.25	0.34	-0.00794442	0.0054465	-0.00611347	-0.00322506	-0.239133
YDL127W	1	1	0.676651	0.652142	0.475213	0.645656	0.440482	0.25	0.34	0.016651	-0.00785792	-0.0247872	-0.0143441	-0.219518
YDL128W	1	1	0.642623	0.677741	0.465441	0.652617	0.434656	0.25	0.34	-0.0173771	0.0177411	-0.0345594	-0.00738291	-0.225344
YDL129W	1	1	0.672579	0.687855	0.500451	0.641119	0.415902	0.25	0.34	0.0125785	0.0278554	0.000451448	-0.0188809	-0.244098
YDL130W	1	1	0.65997	0.666196	0.506772	0.655458	0.422182	0.25	0.34	-3.02858e-05	0.00619556	0.00677229	-0.00454196	-0.237818
YDL130W-A	1	1	0.670633	0.625857	0.45228	0.601583	0.395051	0.25	0.34	0.010633	-0.0341432	-0.0477196	-0.0584169	-0.264949
YDL132W	1	1	0.650807	0.653894	0.496861	0.664412	0.440903	0.25	0.34	-0.00919309	-0.00610579	-0.00313929	0.00441178	-0.219097
YDL133C-A	1	1	0.707401	0.689617	0.447141	0.649725	0.464135	0.25	0.34	0.0474007	0.0296166	-0.0528585	-0.0102749	-0.195865
YDL133W	1	1	0.713822	0.666328	0.5145	0.667501	0.433063	0.25	0.34	0.053822	0.00632791	0.0144998	0.00750103	-0.226937
YDL134C	1	1	0.696849	0.704835	0.502951	0.673941	0.453762	0.25	0.34	0.0368492	0.0448352	0.00295139	0.0139414	-0.206238
YDL135C	1	1	0.719938	0.722294	0.52499	0.66725	0.460211	0.25	0.34	0.0599384	0.0622938	0.0249899	0.00724991	-0.199789
YDL137W	1	1	0.696779	0.671597	0.524555	0.671285	0.44746	0.25	0.34	0.0367795	0.0115965	0.0245551	0.011285	-0.21254
YDL138W	1	1	0.677109	0.667118	0.468214	0.675575	0.429873	0.25	0.34	0.0171089	0.00711825	-0.0317861	0.0155752	-0.230127
YDL139C	1	1	0.70639	0.642021	0.485229	0.632839	0.410757	0.25	0.34	0.0463904	-0.0179789	-0.014771	-0.0271615	-0.249243
YDL140C	1	1	0.673238	0.698143	0.499252	0.656004	0.443973	0.25	0.34	0.0132378	0.0381435	-0.000748304	-0.00399637	-0.216027
YDL141W	1	1	0.664291	0.680239	0.485231	0.680804	0.443538	0.25	0.34	0.00429085	0.0202386	-0.0147688	0.0208044	-0.216462
YDL142C	1	1	0.709983	0.687769	0.558008	0.650141	0.443682	0.25	0.34	0.0499827	0.027769	0.0580076	-0.00985911	-0.216318
YDL143W	1	1	0.691381	0.670764	0.513185	0.655874	0.435566	0.25	0.34	0.0313815	0.0107643	0.013185	-0.00412639	-0.224434
YDL144C	1	1	0.697185	0.695419	0.533048	0.651555	0.426558	0.25	0.34	0.0371853	0.0354194	0.0330484	-0.00844481	-0.233442
YDL145C	1	1	0.684022	0.65622	0.496411	0.660399	0.43984	0.25	0.34	0.0240223	-0.00378045	-0.00358933	0.000398617	-0.22016
YDL146W	1	1	0.678397	0.66515	0.48464	0.683037	0.444992	0.25	0.34	0.0183968	0.00515013	-0.0153603	0.0230368	-0.215008
YDL147W	1	1	0.663777	0.644379	0.465241	0.670816	0.441539	0.25	0.34	0.00377719	-0.0156207	-0.0347585	0.0108161	-0.218461
YDL148C	1	1	0.650048	0.678155	0.509103	0.6792	0.442758	0.25	0.34	-0.00995248	0.0181548	0.00910331	0.0191996	-0.217242
YDL149W	1	1	0.674959	0.648156	0.505056	0.666817	0.431691	0.25	0.34	0.0149593	-0.0118437	0.00505632	0.00681722	-0.228309
YDL150W	1	1	0.695305	0.689567	0.484922	0.653944	0.421259	0.25	0.34	0.0353053	0.0295671	-0.0150781	-0.00605559	-0.238741
YDL151C	1	1	0.684985	0.690996	0.469918	0.671969	0.450226	0.25	0.34	0.0249854	0.0309963	-0.0300822	0.0119686	-0.209774
YDL152W	1	1	0.710707	0.741036	0.492792	0.658839	0.445612	0.25	0.34	0.0507071	0.0810364	-0.00720759	-0.00116149	-0.214388
YDL153C	1	1	0.6952	0.687039	0.517614	0.676478	0.448047	0.25	0.34	0.0352004	0.0270386	0.0176137	0.0164782	-0.211953
YDL154W	1	1	0.674938	0.692744	0.52093	0.654513	0.43409	0.25	0.34	0.0149378	0.0327444	0.0209296	-0.00548716	-0.22591
YDL155W	1	1	0.660493	0.690229	0.502171	0.659753	0.452969	0.25	0.34	0.000493276	0.0302288	0.00217146	-0.000246921	-0.207031
YDL156W	1	1	0.692527	0.701082	0.531323	0.675906	0.452856	0.25	0.34	0.0325274	0.0410823	0.0313227	0.015906	-0.207144
YDL157C	1	1	0.704077	0.693873	0.497976	0.676784	0.455753	0.25	0.34	0.0440774	0.0338727	-0.00202396	0.016784	-0.204247
YDL159W	1	1	0.674601	0.652457	0.473695	0.665195	0.417516	0.25	0.34	0.0146014	-0.00754273	-0.0263046	0.00519487	-0.242484
YDL159W-A	1	1	0.751243	0.663273	0.539019	0.69047	0.521824	0.25	0.34	0.0912434	0.0032727	0.0390185	0.03047	-0.138176
YDL160C	1	1	0.645038	0.66119	0.475349	0.660966	0.435172	0.25	0.34	-0.0149617	0.00119018	-0.0246514	0.000966412	-0.224828
YDL161W	1	1	0.664551	0.672399	0.553303	0.689113	0.463294	0.25	0.34	0.00455056	0.0123992	0.0533028	0.0291131	-0.196706
YDL163W	1	1	0.677926	0.697415	0.497583	0.676145	0.428547	0.25	0.34	0.0179258	0.0374146	-0.00241687	0.0161449	-0.231453
YDL164C	1	1	0.661263	0.675819	0.472203	0.652831	0.432627	0.25	0.34	0.00126318	0.0158191	-0.0277967	-0.00716921	-0.227373
YDL165W	1	1	0.642364	0.686559	0.533074	0.653081	0.414501	0.25	0.34	-0.0176363	0.0265585	0.0330744	-0.00691885	-0.245499
YDL166C	1	1	0.677572	0.650343	0.505114	0.643236	0.41937	0.25	0.34	0.0175723	-0.00965725	0.00511385	-0.0167642	-0.24063
YDL167C	1	1	0.700507	0.695443	0.487254	0.647786	0.416471	0.25	0.34	0.0405071	0.0354433	-0.012746	-0.012214	-0.243529
YDL168W	1	1	0.687476	0.657303	0.517074	0.654629	0.434047	0.25	0.34	0.0274756	-0.00269675	0.017074	-0.00537073	-0.225953
YDL169C	1	1	0.665162	0.697563	0.53868	0.662754	0.408337	0.25	0.34	0.00516181	0.0375627	0.0386802	0.00275411	-0.251663
YDL170W	1	1	0.702095	0.695508	0.487631	0.649024	0.41792	0.25	0.34	0.0420947	0.035508	-0.0123687	-0.0109761	-0.24208
YDL171C	1	1	0.671793	0.675906	0.518347	0.6571	0.438981	0.25	0.34	0.0117926	0.0159058	0.018347	-0.00289991	-0.221019
YDL172C	1	1	0.614131	0.672602	0.537143	0.683237	0.423921	0.25	0.34	-0.0458688	0.0126019	0.037143	0.0232369	-0.236079
YDL173W	1	1	0.656159	0.704379	0.534569	0.665292	0.428875	0.25	0.34	-0.00384106	0.0443786	0.0345688	0.00529236	-0.231125
YDL174C	1	0.998469	0.69405	0.68433	0.534649	0.669285	0.466248	0.25	0.338469	0.0340497	0.0243302	0.034649	0.00928544	-0.193752
YDL175C	1	1	0.672276	0.660484	0.469394	0.667333	0.437257	0.25	0.34	0.0122758	0.000483761	-0.030606	0.00733253	-0.222743
YDL176W	1	1	0.640157	0.659064	0.511005	0.649644	0.439076	0.25	0.34	-0.0198425	-0.00093586	0.0110046	-0.0103559	-0.220924
YDL177C	1	1	0.616223	0.674495	0.522763	0.647403	0.431536	0.25	0.34	-0.0437772	0.0144953	0.0227629	-0.0125973	-0.228464
YDL178W	0.942083	1	0.586418	0.666865	0.520073	0.593807	0.441524	0.192083	0.34	-0.0735819	0.00686462	0.0200734	-0.0661928	-0.218476
YDL179W	0.782756	1	0.351919	0.634701	0.550018	0.31836	0.437697	0.0327556	0.34	-0.308081	-0.0252986	0.0500179	-0.34164	-0.222303
YDL180W	0.716702	1	0.313434	0.639114	0.495534	0.306567	0.453698	-0.0332977	0.34	-0.346566	-0.0208862	-0.00446581	-0.353433	-0.206302
YDL181W	0.699535	1	0.287689	0.577456	0.520724	0.342376	0.430099	-0.0504645	0.34	-0.372311	-0.082544	0.0207242	-0.317624	-0.229901
YDL183C	0.744643	1	0.360825	0.667537	0.515461	0.307432	0.428526	-0.00535683	0.34	-0.299175	0.00753698	0.0154614	-0.352568	-0.231474
YDL184C	0.741273	1	0.254077	0.632024	0.482091	0.351943	0.412554	-0.00872735	0.34	-0.405923	-0.0279755	-0.0179091	-0.308057	-0.247446
YDL185C-A	0.941742	1	0.520975	0.961822	0.526988	0.366488	0.681775	0.191742	0.34	-0.139025	0.301822	0.0269883	-0.293512	0.0217752
YDL185W	0.780456	1	0.366456	0.940759	0.691674	0.322418	0.782241	0.0304559	0.34	-0.293544	0.280759	0.191674	-0.337582	0.122241
YDL186W	1	1	0.721627	1	0.545492	0.660883	0.44523	0.25	0.34	0.0616272	0.34	0.0454916	0.00088272	-0.21477
YDL187C	1	1	0.691005	1	0.52098	0.640628	0.417826	0.25	0.34	0.0310047	0.34	0.02098	-0.0193717	-0.242174
YDL188C	1	1	0.678276	0.997918	0.482359	0.654462	0.43846	0.25	0.34	0.0182762	0.337918	-0.0176414	-0.00553838	-0.22154
YDL189W	1	1	0.666736	1	0.518819	0.65406	0.439918	0.25	0.34	0.00673595	0.34	0.0188192	-0.00594034	-0.220082
YDL190C	1	1	0.682776	1	0.489121	0.667867	0.430464	0.25	0.34	0.0227761	0.34	-0.0108789	0.00786687	-0.229536
YDL191W	0.826456	1	0.715413	1	0.537345	0.706241	0.498734	0.0764558	0.34	0.0554125	0.34	0.0373446	0.0462406	-0.161266
YDL192W	0.799774	1	0.683384	1	0.537586	0.654179	0.433275	0.0497742	0.34	0.0233839	0.34	0.0375857	-0.00582139	-0.226725
YDL193W	0.782209	1	0.700054	1	0.495382	0.667832	0.424509	0.0322087	0.34	0.0400542	0.34	-0.00461835	0.00783213	-0.235491
YDL194W	0.774257	1	0.645314	1	0.498133	0.6425	0.433001	0.0242572	0.34	-0.0146861	0.34	-0.00186724	-0.0175004	-0.226999
YDL195W	0.762188	1	0.68998	1	0.507919	0.654943	0.427884	0.0121879	0.34	0.0299801	0.34	0.00791872	-0.00505676	-0.232116
YDL196W	0.749968	1	0.570404	1	0.420157	0.654305	0.421639	-3.24499e-05	0.34	-0.0895957	0.34	-0.0798429	-0.00569519	-0.238361
YDL198C	0.765189	1	0.687228	1	0.514465	0.669497	0.446041	0.0151893	0.34	0.0272277	0.34	0.0144646	0.00949716	-0.213959
YDL199C	0.737867	1	0.681659	1	0.510581	0.651899	0.431302	-0.0121325	0.34	0.0216586	0.34	0.0105813	-0.00810052	-0.228698
YDL200C	0.737413	1	0.69787	1	0.464679	0.65916	0.415707	-0.0125874	0.34	0.0378698	0.34	-0.035321	-0.000840089	-0.244293
YDL201W	0.696209	1	0.668568	1	0.471943	0.648169	0.433953	-0.0537913	0.34	0.00856799	0.34	-0.0280573	-0.011831	-0.226047
YDL202W	0.770609	1	0.665501	1	0.494833	0.659385	0.444341	0.0206086	0.34	0.00550095	0.34	-0.0051671	-0.000615214	-0.215659
YDL203C	0.781306	1	0.664797	1	0.508198	0.647879	0.443466	0.031306	0.34	0.00479729	0.34	0.00819757	-0.012121	-0.216534
YDL204W	0.702833	1	0.653769	1	0.479974	0.661924	0.452613	-0.0471671	0.34	-0.00623052	0.34	-0.0200259	0.00192364	-0.207387
YDL205C	0.759372	1	0.643241	1	0.50064	0.63973	0.447968	0.00937236	0.34	-0.0167594	0.34	0.000639664	-0.0202703	-0.212032
YDL206W	0.750448	1	0.64544	1	0.523532	0.652581	0.429991	0.000448162	0.34	-0.0145598	0.34	0.0235319	-0.00741854	-0.230009
YDL208W	0.7422	1	0.717841	1	0.501391	0.651061	0.424124	-0.00779998	0.34	0.0578406	0.34	0.00139116	-0.00893906	-0.235876
YDL209C	0.773088	1	0.707026	1	0.538215	0.689781	0.449888	0.0230882	0.34	0.0470265	0.34	0.0382152	0.0297814	-0.210112
YDL210W	0.777152	1	0.697355	1	0.516769	0.658364	0.44441	0.0271521	0.34	0.0373547	0.34	0.0167687	-0.00163576	-0.21559
YDL211C	0.73999	1	0.670248	1	0.4845	0.696933	0.454652	-0.01001	0.34	0.0102485	0.34	-0.0154996	0.0369328	-0.205348
YDL212W	0.766337	1	0.652952	1	0.512153	0.64255	0.421477	0.0163373	0.34	-0.00704802	0.34	0.0121526	-0.0174496	-0.238523
YDL213C	0.745225	1	0.681044	1	0.507269	0.677142	0.434888	-0.00477532	0.34	0.0210441	0.34	0.0072687	0.017142	-0.225112
YDL214C	0.764415	1	0.687428	1	0.526199	0.672374	0.446614	0.0144148	0.34	0.027428	0.34	0.0261985	0.0123738	-0.213386
YDL215C	0.748077	1	0.666163	1	0.518121	0.660371	0.436403	-0.00192301	0.34	0.00616284	0.34	0.0181206	0.000371458	-0.223597
YDL216C	0.774556	1	0.677463	1	0.532622	0.672169	0.443894	0.0245565	0.34	0.0174631	0.34	0.032622	0.0121694	-0.216106
YDL217C	0.751456	1	0.66357	1	0.507753	0.649853	0.45544	0.00145555	0.34	0.00357008	0.34	0.00775257	-0.0101471	-0.20456
YDL218W	0.757394	1	0.65878	1	0.533679	0.683929	0.450888	0.00739404	0.34	-0.00121968	0.34	0.0336793	0.0239286	-0.209112
YDL219W	0.770513	1	0.664579	1	0.535205	0.635111	0.40851	0.0205125	0.34	0.00457877	0.34	0.0352049	-0.0248891	-0.25149
YDL220C	0.778736	1	0.698224	1	0.522254	0.648001	0.438687	0.0287358	0.34	0.0382239	0.34	0.0222537	-0.0119994	-0.221313
YDL222C	0.851739	1	0.723338	1	0.513862	0.657657	0.436883	0.101739	0.34	0.0633385	0.34	0.0138623	-0.00234289	-0.223117
YDL223C	0.75532	1	0.697508	1	0.517693	0.66722	0.457756	0.00532023	0.34	0.0375078	0.34	0.0176932	0.0072197	-0.202244
YDL224C	0.746518	1	0.661027	1	0.528511	0.65151	0.417806	-0.00348231	0.34	0.00102736	0.34	0.0285114	-0.00848955	-0.242194
YDL225W	0.737265	1	0.665912	1	0.471882	0.66453	0.446273	-0.0127352	0.34	0.00591175	0.34	-0.0281179	0.00452976	-0.213727
YDL226C	0.76322	1	0.652606	1	0.51339	0.679774	0.452862	0.0132195	0.34	-0.00739384	0.34	0.0133904	0.0197742	-0.207138
YDL227C	0.783182	1	0.661334	1	0.505327	0.658096	0.43072	0.0331816	0.34	0.00133356	0.34	0.00532721	-0.00190357	-0.22928
YDL230W	0.738774	0	0.712154	1	0.505919	0.66305	0.427494	-0.0112258	-0.66	0.0521538	0.34	0.00591922	0.0030499	-0.232506
YDL231C	0.747572	0	0.683788	1	0.521578	0.655807	0.436494	-0.00242834	-0.66	0.0237878	0.34	0.0215783	-0.0041925	-0.223506
YDL232W	0.732387	0.0102916	0.658858	1	0.525791	0.667784	0.434851	-0.0176127	-0.649708	-0.00114169	0.34	0.0257911	0.00778371	-0.225149
YDL233W	0.775024	0	0.725958	1	0.481615	0.642391	0.427533	0.0250241	-0.66	0.0659583	0.34	-0.0183849	-0.0176086	-0.232467
YDL234C	0.740203	0.000843472	0.655633	1	0.512907	0.651303	0.428304	-0.00979672	-0.659157	-0.0043667	0.34	0.0129066	-0.00869666	-0.231696
YDL235C	0.769553	0	0.672112	1	0.457256	0.640965	0.41553	0.0195533	-0.66	0.0121124	0.34	-0.0427444	-0.0190353	-0.24447
YDL236W	0.761323	0	0.703949	1	0.471909	0.65667	0.438456	0.0113228	-0.66	0.0439488	0.34	-0.0280909	-0.00332973	-0.221544
YDL237W	0.719333	0	0.681401	1	0.501343	0.659266	0.43553	-0.0306666	-0.66	0.021401	0.34	0.00134275	-0.000733802	-0.22447
YDL238C	0.767258	0.00176149	0.669329	1	0.507504	0.680001	0.451306	0.0172582	-0.658239	0.00932884	0.34	0.0075041	0.0200007	-0.208694
YDL239C	0.751702	0	0.660662	1	0.481769	0.648216	0.433829	0.00170168	-0.66	0.000662469	0.34	-0.0182311	-0.0117845	-0.226171
YDL240W	0.756797	0	0.673504	1	0.504317	0.669802	0.435808	0.00679693	-0.66	0.0135037	0.34	0.00431738	0.00980218	-0.224192
YDR001C	1	1	0.650155	0.64913	0.484683	0.66025	1	0.25	0.34	-0.00984489	-0.0108704	-0.0153166	0.000249616	0.34
YDR002W	1	1	0.641116	0.694642	0.502812	0.682855	0.9992	0.25	0.34	-0.0188838	0.0346419	0.00281239	0.0228546	0.3392
YDR003W	1	1	0.648904	0.672112	0.486418	0.670816	1	0.25	0.34	-0.0110957	0.0121124	-0.0135821	0.0108164	0.34
YDR004W	1	1	0.706907	0.660856	0.516653	0.674026	0.999556	0.25	0.34	0.0469069	0.000855929	0.016653	0.0140256	0.339556
YDR005C	1	1	0.656369	0.665567	0.496325	0.65443	0.999427	0.25	0.34	-0.00363083	0.00556709	-0.00367519	-0.00556964	0.339427
YDR006C	1	1	0.673359	0.676099	0.512417	0.651667	0.999766	0.25	0.34	0.013359	0.0160992	0.0124168	-0.0083326	0.339766
YDR007W	1	1	0.682036	0.703998	0.559902	0.651112	1	0.25	0.34	0.0220363	0.0439984	0.0599024	-0.00888753	0.34
YDR011W	1	1	0.68541	0.676641	0.514225	0.673566	0.999683	0.25	0.34	0.0254097	0.0166407	0.0142254	0.0135664	0.339683
YDR013W	1	1	0.700193	0.694301	0.530277	0.664668	1	0.25	0.34	0.0401928	0.0343008	0.0302771	0.00466789	0.34
YDR014W	1	1	0.686647	0.679716	0.510515	0.663514	0.999676	0.25	0.34	0.0266475	0.0197165	0.010515	0.00351436	0.339676
YDR015C	1	1	0.645967	0.74586	0.586203	0.630385	1	0.25	0.34	-0.0140329	0.0858595	0.0862028	-0.0296147	0.34
YDR016C	1	1	0.635197	0.721217	0.513311	0.657453	1	0.25	0.34	-0.0248032	0.0612165	0.0133114	-0.0025466	0.34
YDR017C	1	1	0.650569	0.681367	0.486461	0.663594	0.999623	0.25	0.34	-0.00943066	0.0213669	-0.0135395	0.00359445	0.339623
YDR018C	1	1	0.667034	0.683072	0.492425	0.665572	1	0.25	0.34	0.00703438	0.0230723	-0.0075747	0.00557195	0.34
YDR019C	1	1	0.658505	0.66462	0.505977	0.66038	1	0.25	0.34	-0.00149528	0.00461992	0.00597743	0.000379615	0.34
YDR020C	1	1	0.705628	0.709163	0.50908	0.673682	0.998769	0.25	0.34	0.0456278	0.049163	0.00907966	0.0136825	0.338769
YDR021W	1	1	0.657057	0.673166	0.502332	0.695789	1	0.25	0.34	-0.00294303	0.0131659	0.00233236	0.0357891	0.34
YDR022C	1	1	0.707752	0.666774	0.515778	0.648372	1	0.25	0.34	0.0477523	0.00677383	0.0157783	-0.0116276	0.34
YDR023W	1	1	0.679644	0.693075	0.496439	0.657077	0.999873	0.25	0.34	0.0196439	0.0330748	-0.00356128	-0.00292275	0.339873
YDR025W	1	1	0.673629	0.659305	0.532544	0.683326	1	0.25	0.34	0.013629	-0.000694517	0.0325436	0.0233256	0.34
YDR026C	1	1	0.664166	0.709765	0.512246	0.68905	0.999506	0.25	0.34	0.00416637	0.049765	0.0122463	0.0290498	0.339506
YDR027C	1	1	0.690098	0.65533	0.502799	0.661572	0.999658	0.25	0.34	0.0300981	-0.00466986	0.0027993	0.00157179	0.339658
YDR028C	1	1	0.688833	0.652163	0.516788	0.658198	0.99991	0.25	0.34	0.0288327	-0.0078371	0.0167879	-0.00180209	0.33991
YDR030C	1	1	0.711093	0.706075	0.523006	0.664015	1	0.25	0.34	0.0510928	0.0460753	0.0230058	0.00401477	0.34
YDR031W	1	1	0.675652	0.657627	0.509953	0.633229	1	0.25	0.34	0.0156521	-0.00237314	0.0099533	-0.0267714	0.34
YDR032C	1	1	0.681077	0.726433	0.5552	0.663163	0.998935	0.25	0.34	0.0210772	0.0664331	0.0551998	0.00316282	0.338935
YDR033W	1	1	0.665054	0.705147	0.493299	0.643685	0.999348	0.25	0.34	0.00505413	0.0451474	-0.00670143	-0.0163155	0.339348
YDR034C	1	1	0.657649	0.659268	0.510465	0.656942	0.999861	0.25	0.34	-0.00235135	-0.00073156	0.0104652	-0.00305823	0.339861
YDR034W-B	1	1	0.66651	0.650572	0.487583	0.6638	0.997982	0.25	0.34	0.00650995	-0.00942806	-0.0124166	0.00380004	0.337982
YDR035W	1	1	0.708274	0.630975	0.493527	0.656115	0.999151	0.25	0.34	0.0482743	-0.0290247	-0.00647293	-0.0038849	0.339151
YDR036C	1	1	0.705527	0.594237	0.510883	0.676921	1	0.25	0.34	0.0455269	-0.0657634	0.0108826	0.0169214	0.34
YDR037W	1	1	0.678724	0.647458	0.490803	0.662203	0.999843	0.25	0.34	0.0187242	-0.0125418	-0.00919687	0.00220331	0.339843
YDR040C	0.999572	0.998321	0.790577	0.72657	0.629031	0.850359	0.999584	0.249572	0.338321	0.130577	0.06657	0.129031	0.190359	0.339584
YDR041W	1	1	0.665966	0.642483	0.501671	0.659337	1	0.25	0.34	0.00596629	-0.0175169	0.0016715	-0.000663026	0.34
YDR042C	1	1	0.688829	0.647874	0.464417	0.644001	1	0.25	0.34	0.0288293	-0.0121258	-0.0355832	-0.0159987	0.34
YDR043C	1	0.999841	0.6468	0.674247	0.48993	0.657652	1	0.25	0.339841	-0.0132003	0.0142471	-0.0100703	-0.00234822	0.34
YDR044W	1	1	0.702183	0.661417	0.505675	0.646695	0.999701	0.25	0.34	0.0421834	0.00141705	0.0056749	-0.0133054	0.339701
YDR045C	1	1	0.713595	0.671178	0.521862	0.651176	0.999894	0.25	0.34	0.0535951	0.0111779	0.0218616	-0.0088242	0.339894
YDR046C	1	1	0.658076	0.677875	0.510457	0.660347	0.999673	0.25	0.34	-0.0019242	0.0178752	0.0104572	0.000346719	0.339673
YDR047W	1	1	0.652706	0.634658	0.478827	0.664083	0.999726	0.25	0.34	-0.00729379	-0.0253417	-0.0211728	0.0040828	0.339726
YDR049W	1	1	0.701979	0.662632	0.479153	0.651564	0.999779	0.25	0.34	0.0419788	0.00263213	-0.0208466	-0.00843625	0.339779
YDR050C	1	1	0.65766	0.62681	0.540699	0.64434	1	0.25	0.34	-0.00233978	-0.0331899	0.0406989	-0.0156601	0.34
YDR051C	1	1	0.708506	0.677238	0.53145	0.68613	1	0.25	0.34	0.0485055	0.0172379	0.0314499	0.02613	0.34
YDR052C	1	1	0.671965	0.675201	0.4955	0.662344	1	0.25	0.34	0.0119654	0.0152006	-0.00449952	0.00234399	0.34
YDR054C	1	1	0.64686	0.628143	0.51102	0.66597	0.99904	0.25	0.34	-0.0131401	-0.031857	0.0110196	0.00596969	0.33904
YDR055W	1	1	0.609226	0.68438	0.514352	0.653346	0.999466	0.25	0.34	-0.0507738	0.0243799	0.0143523	-0.00665448	0.339466
YDR056C	1	1	0.659733	0.657879	0.50638	0.639586	1	0.25	0.34	-0.000266755	-0.00212073	0.00637989	-0.0204139	0.34
YDR057W	1	1	0.692363	0.675288	0.503566	0.65539	0.999467	0.25	0.34	0.0323628	0.0152878	0.00356614	-0.00460995	0.339467
YDR058C	1	1	0.704405	0.663361	0.52559	0.649541	1	0.25	0.34	0.0444045	0.0033607	0.0255902	-0.0104585	0.34
YDR059C	1	1	0.738173	0.669057	0.559606	0.643212	1	0.25	0.34	0.0781732	0.00905706	0.0596062	-0.0167877	0.34
YDR060W	1	1	0.671903	0.682293	0.509582	0.672188	0.999655	0.25	0.34	0.0119029	0.0222925	0.0095823	0.0121882	0.339655
YDR061W	1	1	0.63356	0.644306	0.50449	0.670492	1	0.25	0.34	-0.0264399	-0.015694	0.00449047	0.0104922	0.34
YDR062W	1	1	0.678029	0.644608	0.534836	0.668297	0.999817	0.25	0.34	0.0180291	-0.0153916	0.0348357	0.00829657	0.339817
YDR063W	1	1	0.644936	0.629114	0.49442	0.644298	0.999278	0.25	0.34	-0.015064	-0.0308858	-0.00558031	-0.0157022	0.339278
YDR064W	1	1	0.68607	0.685482	0.484456	0.671939	0.999355	0.25	0.34	0.0260704	0.0254817	-0.0155437	0.0119394	0.339355
YDR065W	1	1	0.676693	0.701619	0.466203	0.699298	1	0.25	0.34	0.016693	0.0416193	-0.0337968	0.039298	0.34
YDR067C	1	1	0.663178	0.684944	0.478298	0.655344	1	0.25	0.34	0.00317829	0.0249438	-0.0217018	-0.0046564	0.34
YDR068W	1	1	0.657141	0.647237	0.488238	0.653533	1	0.25	0.34	-0.00285894	-0.0127625	-0.0117617	-0.00646748	0.34
YDR069C	1	1	0.686988	0.691253	0.494275	0.659649	0.999528	0.25	0.34	0.0269882	0.0312526	-0.00572522	-0.000351401	0.339528
YDR070C	1	1	0.685814	0.60248	0.415711	0.662402	1	0.25	0.34	0.0258136	-0.0575198	-0.0842889	0.00240193	0.34
YDR071C	1	1	0.640299	0.630984	0.451628	0.65705	0.99849	0.25	0.34	-0.0197013	-0.0290159	-0.0483717	-0.00295005	0.33849
YDR072C	1	1	0.67472	0.681766	0.538725	0.635499	0.999795	0.25	0.34	0.0147204	0.0217661	0.0387253	-0.0245011	0.339795
YDR073W	1	1	0.702606	0.677804	0.512735	0.619203	1	0.25	0.34	0.0426065	0.0178037	0.0127347	-0.0407974	0.34
YDR074W	1	1	0.70103	0.66652	0.514187	0.650083	0.999542	0.25	0.34	0.0410296	0.00651965	0.0141872	-0.00991661	0.339542
YDR075W	1	1	0.679123	0.65537	0.517508	0.676486	0.999382	0.25	0.34	0.0191228	-0.00462952	0.0175076	0.0164859	0.339382
YDR076W	1	1	0.666551	0.623406	0.500308	0.635517	0.999432	0.25	0.34	0.00655117	-0.0365936	0.000307845	-0.0244832	0.339432
YDR089W	1	1	0.674186	0.650624	0.521576	0.67687	1	0.25	0.34	0.0141858	-0.0093762	0.0215756	0.0168702	0.34
YDR090C	1	1	0.657187	0.667926	0.489687	0.649152	0.999398	0.25	0.34	-0.00281346	0.00792558	-0.0103133	-0.0108484	0.339398
YDR091C	1	1	0.66383	0.667175	0.51586	0.665187	0.999475	0.25	0.34	0.00383037	0.00717513	0.0158597	0.00518657	0.339475
YDR092W	1	1	0.667849	0.678425	0.484496	0.668822	1	0.25	0.34	0.00784872	0.0184247	-0.015504	0.00882205	0.34
YDR093W	1	1	0.658562	0.673097	0.516176	0.651571	0.999509	0.25	0.34	-0.00143838	0.0130972	0.0161757	-0.00842915	0.339509
YDR094W	1	1	0.599882	0.655989	0.486247	0.643357	0.999509	0.25	0.34	-0.0601183	-0.00401064	-0.0137534	-0.0166434	0.339509
YDR095C	1	1	0.682168	0.724151	0.489232	0.660571	0.998366	0.25	0.34	0.0221684	0.0641511	-0.0107677	0.000570892	0.338366
YDR096W	1	1	0.675459	0.681909	0.49598	0.646148	0.999647	0.25	0.34	0.015459	0.0219093	-0.00401998	-0.0138518	0.339647
YDR097C	1	1	0.685487	0.666959	0.522074	0.669457	1	0.25	0.34	0.0254869	0.00695863	0.0220741	0.00945688	0.34
YDR099W	1	1	0.650381	0.682625	0.505237	0.650957	1	0.25	0.34	-0.00961941	0.0226253	0.00523713	-0.00904265	0.34
YDR100W	1	1	0.634152	0.669734	0.537921	0.652613	0.998319	0.25	0.34	-0.025848	0.00973396	0.0379206	-0.00738704	0.338319
YDR101C	1	1	0.709167	0.676807	0.509785	0.647769	0.999616	0.25	0.34	0.049167	0.0168072	0.00978545	-0.012231	0.339616
YDR103W	1	1	0.653736	0.678489	0.530335	0.641684	0.999525	0.25	0.34	-0.00626351	0.0184889	0.0303354	-0.018316	0.339525
YDR104C	1	1	0.677776	0.672933	0.47161	0.643291	0.999738	0.25	0.34	0.0177765	0.0129328	-0.0283905	-0.0167086	0.339738
YDR105C	1	1	0.684093	0.706215	0.517921	0.668014	0.999566	0.25	0.34	0.0240925	0.0462154	0.017921	0.00801382	0.339566
YDR106W	1	1	0.655973	0.668469	0.487485	0.647534	1	0.25	0.34	-0.00402737	0.00846888	-0.0125153	-0.0124661	0.34
YDR107C	1	1	0.641181	0.650102	0.488856	0.654723	1	0.25	0.34	-0.0188186	-0.0098976	-0.0111437	-0.0052772	0.34
YDR108W	1	1	0.646695	0.671212	0.499448	0.677198	0.999798	0.25	0.34	-0.0133054	0.0112125	-0.000551639	0.0171984	0.339798
YDR109C	1	1	0.664685	0.683827	0.482941	0.660517	0.999869	0.25	0.34	0.00468546	0.0238273	-0.0170587	0.000517017	0.339869
YDR110W	1	1	0.64168	0.662055	0.48238	0.639167	1	0.25	0.34	-0.0183197	0.00205466	-0.0176198	-0.0208325	0.34
YDR111C	1	1	0.671211	0.679643	0.504406	0.664487	1	0.25	0.34	0.0112112	0.0196427	0.00440586	0.0044867	0.34
YDR112W	1	1	0.71116	0.640146	0.504823	0.663278	1	0.25	0.34	0.0511604	-0.0198536	0.00482316	0.00327806	0.34
YDR113C	1	1	0.71412	0.708085	0.529679	0.663403	0.999004	0.25	0.34	0.0541204	0.0480854	0.0296791	0.00340329	0.339004
YDR115W	1	1	0.623539	0.649632	0.490496	0.641512	1	0.25	0.34	-0.0364606	-0.0103685	-0.00950443	-0.0184875	0.34
YDR116C	1	1	0.700487	0.671669	0.534904	0.670256	1	0.25	0.34	0.0404866	0.0116686	0.0349041	0.0102555	0.34
YDR117C	1	1	0.735407	0.707258	0.536343	0.675024	0.998594	0.25	0.34	0.0754071	0.0472584	0.0363434	0.0150237	0.338594
YDR118W	1	1	0.647626	0.652636	0.508345	0.652024	1	0.25	0.34	-0.0123741	-0.00736434	0.00834453	-0.00797564	0.34
YDR118W-A	1	1	0.630636	0.57314	0.505686	0.676671	1	0.25	0.34	-0.0293637	-0.0868601	0.0056857	0.0166711	0.34
YDR119W	1	1	0.653363	0.671529	0.473502	0.646956	1	0.25	0.34	-0.00663713	0.0115285	-0.0264975	-0.0130445	0.34
YDR119W-A	1	1	0.671219	0.713436	0.565876	0.620037	1	0.25	0.34	0.0112193	0.0534363	0.0658763	-0.0399627	0.34
YDR120C	1	1	0.642544	0.711271	0.480744	0.649968	0.99962	0.25	0.34	-0.0174564	0.0512709	-0.0192563	-0.0100319	0.33962
YDR121W	1	1	0.714548	0.697943	0.523218	0.679755	1	0.25	0.34	0.0545485	0.037943	0.0232185	0.0197551	0.34
YDR122W	1	0.999576	0.700278	0.675948	0.501263	0.65383	1	0.25	0.339576	0.0402778	0.015948	0.00126275	-0.00616998	0.34
YDR123C	1	1	0.641849	0.678416	0.490227	0.657069	1	0.25	0.34	-0.0181515	0.0184159	-0.00977271	-0.00293096	0.34
YDR124W	1	1	0.658719	0.719259	0.512652	0.635961	1	0.25	0.34	-0.0012814	0.0592589	0.012652	-0.0240385	0.34
YDR125C	1	1	0.685577	0.679302	0.494614	0.66436	1	0.25	0.34	0.0255767	0.0193021	-0.00538595	0.00436021	0.34
YDR126W	1	1	0.649783	0.676087	0.471906	0.679973	0.999458	0.25	0.34	-0.0102168	0.0160868	-0.0280945	0.0199734	0.339458
YDR127W	1	1	0.692396	0.674062	0.475502	0.665626	0.99994	0.25	0.34	0.0323965	0.0140622	-0.0244977	0.00562591	0.33994
YDR128W	1	1	0.657352	0.642955	0.497989	0.650871	0.999816	0.25	0.34	-0.00264827	-0.0170454	-0.0020112	-0.00912945	0.339816
YDR129C	1	1	0.70743	0.693924	0.465818	0.65254	0.9997	0.25	0.34	0.0474302	0.0339237	-0.0341824	-0.00746032	0.3397
YDR130C	1	1	0.646914	0.658493	0.482349	0.649256	0.999639	0.25	0.34	-0.0130861	-0.00150739	-0.0176507	-0.0107445	0.339639
YDR131C	1	1	0.676211	0.637882	0.503889	0.63994	0.999603	0.25	0.34	0.016211	-0.0221183	0.00388906	-0.02006	0.339603
YDR132C	1	1	0.694579	0.677455	0.484898	0.664893	1	0.25	0.34	0.0345789	0.0174546	-0.0151023	0.00489285	0.34
YDR133C	1	1	0.622545	0.659312	0.548231	0.621105	1	0.25	0.34	-0.0374554	-0.000687795	0.0482307	-0.0388951	0.34
YDR135C	1	1	0.666121	0.653063	0.492916	0.659245	0.99965	0.25	0.34	0.00612055	-0.00693726	-0.00708409	-0.000754865	0.33965
YDR137W	1	1	0.701809	0.662309	0.501799	0.669905	0.999838	0.25	0.34	0.041809	0.00230926	0.00179926	0.00990489	0.339838
YDR138W	1	1	0.703923	0.68542	0.521805	0.654845	0.999158	0.25	0.34	0.0439227	0.0254196	0.0218052	-0.00515535	0.339158
YDR139C	1	1	0.646976	0.654914	0.506402	0.680387	1	0.25	0.34	-0.0130237	-0.00508557	0.00640223	0.0203871	0.34
YDR140W	1	1	0.684889	0.665674	0.515476	0.646761	1	0.25	0.34	0.0248889	0.00567431	0.0154763	-0.013239	0.34
YDR141C	1	1	0.679372	0.650641	0.511726	0.670294	0.999524	0.25	0.34	0.0193719	-0.00935934	0.0117265	0.0102942	0.339524
YDR142C	1	1	0.66783	0.703957	0.503211	0.651253	0.998773	0.25	0.34	0.0078303	0.0439573	0.00321147	-0.00874705	0.338773
YDR143C	1	1	0.689739	0.681951	0.485879	0.659446	1	0.25	0.34	0.0297386	0.0219506	-0.0141206	-0.00055376	0.34
YDR144C	1	1	0.666042	0.647822	0.478414	0.656666	0.999637	0.25	0.34	0.00604195	-0.0121784	-0.0215864	-0.00333392	0.339637
YDR145W	1	0.998183	0.637738	0.641084	0.514563	0.632676	0.999455	0.25	0.338183	-0.0222616	-0.0189157	0.0145632	-0.0273236	0.339455
YDR146C	1	1	0.711617	0.683563	0.517084	0.647926	1	0.25	0.34	0.0516171	0.0235632	0.0170843	-0.0120745	0.34
YDR147W	1	1	0.619795	0.668899	0.51722	0.637346	0.999569	0.25	0.34	-0.0402045	0.00889853	0.0172205	-0.0226536	0.339569
YDR148C	1	1	0.691712	0.67509	0.493059	0.653218	0.999042	0.25	0.34	0.0317121	0.0150896	-0.00694073	-0.00678177	0.339042
YDR151C	1	1	0.696577	0.697463	0.520124	0.646268	0.99969	0.25	0.34	0.0365766	0.0374625	0.0201237	-0.013732	0.33969
YDR152W	1	1	0.700515	0.678141	0.535936	0.652503	1	0.25	0.34	0.0405148	0.018141	0.0359358	-0.00749669	0.34
YDR153C	1	1	0.679169	0.680718	0.523927	0.644874	1	0.25	0.34	0.0191689	0.0207185	0.0239266	-0.0151261	0.34
YDR154C	1	1	0.676118	0.720732	0.497021	0.679512	1	0.25	0.34	0.0161181	0.0607318	-0.00297886	0.019512	0.34
YDR155C	1	1	0.662509	0.69367	0.49206	0.684641	1	0.25	0.34	0.00250893	0.0336704	-0.00794042	0.0246413	0.34
YDR156W	1	1	0.669832	0.71124	0.507358	0.659367	1	0.25	0.34	0.00983176	0.0512397	0.00735846	-0.000632526	0.34
YDR158W	1	1	0.659883	0.705756	0.515513	0.659628	0.999207	0.25	0.34	-0.000116525	0.0457565	0.0155128	-0.000372381	0.339207
YDR159W	1	1	0.66382	0.67075	0.512048	0.650228	0.999838	0.25	0.34	0.00382016	0.0107502	0.0120478	-0.00977215	0.339838
YDR160W	1	1	0.671349	0.666036	0.479845	0.674369	1	0.25	0.34	0.0113486	0.00603567	-0.0201552	0.0143689	0.34
YDR161W	1	1	0.661796	0.683468	0.506591	0.679129	0.998792	0.25	0.34	0.00179618	0.0234676	0.00659081	0.019129	0.338792
YDR162C	1	1	0.683957	0.695705	0.512615	0.665879	1	0.25	0.34	0.0239565	0.0357054	0.0126153	0.00587897	0.34
YDR163W	1	1	0.685244	0.659389	0.437471	0.673138	1	0.25	0.34	0.0252442	-0.0006109	-0.0625288	0.0131381	0.34
YDR164C	1	1	0.645327	0.666972	0.461586	0.666558	0.999237	0.25	0.34	-0.0146728	0.00697244	-0.0384135	0.00655847	0.339237
YDR165W	1	1	0.649866	0.655606	0.494509	0.641371	0.998965	0.25	0.34	-0.0101345	-0.00439403	-0.00549087	-0.0186287	0.338965
YDR166C	1	1	0.686209	0.636787	0.505083	0.667344	0.99928	0.25	0.34	0.0262093	-0.0232135	0.00508276	0.00734442	0.33928
YDR167W	1	1	0.692889	0.676011	0.475024	0.63808	0.998757	0.25	0.34	0.0328895	0.016011	-0.0249763	-0.02192	0.338757
YDR168W	1	1	0.658665	0.665993	0.528454	0.635563	0.99953	0.25	0.34	-0.00133461	0.00599332	0.0284539	-0.0244372	0.33953
YDR169C	1	1	0.688106	0.651683	0.468493	0.666489	1	0.25	0.34	0.028106	-0.00831652	-0.0315067	0.00648889	0.34
YDR170C	1	1	0.680361	0.662852	0.503654	0.664978	0.999702	0.25	0.34	0.0203612	0.00285231	0.00365412	0.00497812	0.339702
YDR171W	1	1	0.70385	0.663538	0.509282	0.670103	0.999532	0.25	0.34	0.0438499	0.00353756	0.00928186	0.0101027	0.339532
YDR172W	1	1	0.711122	0.687111	0.504753	0.656067	1	0.25	0.34	0.0511218	0.0271114	0.00475264	-0.00393255	0.34
YDR173C	1	1	0.663218	0.694753	0.505883	0.656085	0.998813	0.25	0.34	0.00321794	0.034753	0.00588322	-0.00391535	0.338813
YDR174W	1	1	0.644427	0.654739	0.494928	0.673724	0.999576	0.25	0.34	-0.0155733	-0.00526147	-0.00507201	0.0137235	0.339576
YDR175C	1	1	0.723544	0.666285	0.540811	0.653822	0.999353	0.25	0.34	0.0635437	0.00628473	0.0408106	-0.00617836	0.339353
YDR176W	1	1	0.650253	0.658371	0.462993	0.65532	1	0.25	0.34	-0.00974669	-0.00162923	-0.037007	-0.00467966	0.34
YDR177W	1	1	0.609418	0.643746	0.509271	0.677617	1	0.25	0.34	-0.0505819	-0.0162536	0.00927104	0.0176172	0.34
YDR178W	1	1	0.638595	0.668834	0.491095	0.654215	1	0.25	0.34	-0.021405	0.0088345	-0.00890492	-0.00578479	0.34
YDR179C	1	1	0.651966	0.718768	0.539654	0.649952	0.998446	0.25	0.34	-0.00803356	0.0587678	0.0396544	-0.0100478	0.338446
YDR179W-A	1	1	0.666551	0.694946	0.476258	0.662323	1	0.25	0.34	0.00655098	0.0349463	-0.0237419	0.00232324	0.34
YDR180W	1	1	0.661984	0.661553	0.506032	0.652852	1	0.25	0.34	0.00198446	0.00155331	0.00603177	-0.00714841	0.34
YDR181C	1	1	0.676938	0.688387	0.521724	0.655334	0.999575	0.25	0.34	0.0169384	0.0283869	0.0217245	-0.00466585	0.339575
YDR182W	1	1	0.701461	0.664998	0.515292	0.681037	1	0.25	0.34	0.0414607	0.00499794	0.0152918	0.0210371	0.34
YDR183C-A	1	1	0.61874	0.654387	0.479612	0.674592	1	0.25	0.34	-0.0412603	-0.00561323	-0.0203876	0.0145921	0.34
YDR183W	1	1	0.705534	0.693356	0.496926	0.643664	1	0.25	0.34	0.0455337	0.0333559	-0.00307431	-0.0163358	0.34
YDR184C	1	1	0.67244	0.670826	0.514463	0.654318	1	0.25	0.34	0.0124404	0.0108263	0.0144633	-0.00568169	0.34
YDR185C	1	1	0.549741	0.631053	0.415498	0.621895	1	0.25	0.34	-0.110259	-0.0289467	-0.0845021	-0.0381049	0.34
YDR186C	1	1	0.70696	0.673869	0.522588	0.63685	1	0.25	0.34	0.0469602	0.0138691	0.0225883	-0.0231496	0.34
YDR188W	1	1	0.645546	0.658141	0.518684	0.667585	0.999826	0.25	0.34	-0.0144539	-0.00185906	0.0186842	0.00758486	0.339826
YDR189W	1	1	0.646574	0.656485	0.504367	0.644196	1	0.25	0.34	-0.0134264	-0.00351483	0.00436704	-0.0158043	0.34
YDR190C	1	1	0.67317	0.660941	0.537219	0.657372	0.999858	0.25	0.34	0.0131703	0.000941006	0.0372187	-0.00262828	0.339858
YDR191W	1	1	0.670112	0.652748	0.500999	0.63882	0.997969	0.25	0.34	0.0101122	-0.00725175	0.000998521	-0.0211801	0.337969
YDR192C	1	1	0.652232	0.672644	0.517588	0.665515	0.999758	0.25	0.34	-0.00776769	0.0126439	0.0175884	0.00551546	0.339758
YDR193W	1	1	0.747857	0.773662	0.565727	0.662307	0.998975	0.25	0.34	0.0878567	0.113662	0.0657268	0.00230669	0.338975
YDR194C	1	0.997626	0.669734	0.655228	0.493088	0.645213	1	0.25	0.337626	0.00973442	-0.00477171	-0.00691221	-0.0147873	0.34
YDR195W	1	1	0.657988	0.665702	0.523918	0.650952	0.998743	0.25	0.34	-0.00201238	0.00570152	0.0239178	-0.00904799	0.338743
YDR196C	1	1	0.650469	0.694667	0.47219	0.664374	0.999916	0.25	0.34	-0.00953124	0.0346665	-0.0278099	0.00437377	0.339916
YDR197W	1	1	0.652144	0.634105	0.462145	0.665665	1	0.25	0.34	-0.00785624	-0.0258947	-0.0378548	0.00566519	0.34
YDR198C	1	1	0.66139	0.675611	0.481185	0.690383	1	0.25	0.34	0.00139032	0.0156113	-0.0188148	0.0303829	0.34
YDR199W	1	1	0.679323	0.715983	0.487102	0.661285	1	0.25	0.34	0.0193226	0.0559833	-0.0128977	0.00128493	0.34
YDR200C	1	1	0.670555	0.665292	0.492901	0.657666	1	0.25	0.34	0.0105555	0.0052915	-0.00709879	-0.00233417	0.34
YDR201W	1	1	0.745864	0.676841	0.502648	0.652688	0.998854	0.25	0.34	0.0858638	0.016841	0.00264803	-0.00731189	0.338854
YDR202C	1	1	0.688465	0.674473	0.519262	0.664066	1	0.25	0.34	0.0284653	0.014473	0.0192619	0.00406603	0.34
YDR204W	1	1	0.609797	0.646511	0.488687	0.668552	1	0.25	0.34	-0.050203	-0.013489	-0.011313	0.00855206	0.34
YDR205W	1	1	0.660528	0.677089	0.515347	0.66601	0.999862	0.25	0.34	0.000528269	0.0170886	0.0153472	0.00600973	0.339862
YDR206W	1	1	0.66047	0.657393	0.494505	0.650052	0.999334	0.25	0.34	0.000469673	-0.00260744	-0.00549492	-0.00994849	0.339334
YDR207C	1	1	0.6849	0.669685	0.497928	0.666942	0.999569	0.25	0.34	0.0249005	0.00968528	-0.00207244	0.00694161	0.339569
YDR208W	1	1	0.676826	0.675268	0.496131	0.658758	0.999901	0.25	0.34	0.0168257	0.0152681	-0.00386883	-0.0012422	0.339901
YDR211W	1	1	0.66741	0.657053	0.526384	0.667192	0.999709	0.25	0.34	0.00740989	-0.00294706	0.0263838	0.00719213	0.339709
YDR212W	1	1	0.66232	0.655794	0.507485	0.664611	0.999828	0.25	0.34	0.00232035	-0.00420555	0.00748523	0.00461073	0.339828
YDR213W	1	1	0.689649	0.683293	0.494018	0.66865	1	0.25	0.34	0.0296493	0.0232928	-0.0059819	0.00864954	0.34
YDR214W	1	1	0.708396	0.709267	0.53966	0.659667	0.999428	0.25	0.34	0.0483963	0.0492675	0.0396604	-0.000332885	0.339428
YDR216W	1	1	0.672206	0.671459	0.50011	0.652797	1	0.25	0.34	0.0122057	0.0114591	0.000109689	-0.00720286	0.34
YDR217C	1	1	0.652913	0.68125	0.511624	0.670863	0.999701	0.25	0.34	-0.00708662	0.02125	0.011624	0.0108626	0.339701
YDR218C	1	1	0.68532	0.666677	0.519198	0.655121	0.999754	0.25	0.34	0.0253197	0.00667698	0.0191975	-0.00487863	0.339754
YDR219C	1	1	0.683051	0.696826	0.521003	0.655356	0.999764	0.25	0.34	0.0230512	0.0368256	0.0210033	-0.00464395	0.339764
YDR220C	1	1	0.635391	0.769714	0.554054	0.674472	1	0.25	0.34	-0.0246088	0.109714	0.0540539	0.0144716	0.34
YDR221W	1	0.998796	0.661007	0.695698	0.516432	0.66496	1	0.25	0.338796	0.00100713	0.0356975	0.0164316	0.00496023	0.34
YDR224C	1	1	0.672572	0.676354	0.472901	0.684755	1	0.25	0.34	0.0125725	0.0163542	-0.0270991	0.0247547	0.34
YDR225W	1	1	0.666172	0.688064	0.498104	0.666896	0.997564	0.25	0.34	0.00617173	0.0280636	-0.00189592	0.00689631	0.337564
YDR226W	1	1	0.649365	0.657407	0.515593	0.638128	1	0.25	0.34	-0.0106351	-0.00259332	0.0155929	-0.0218725	0.34
YDR227W	1	1	0.660895	0.664169	0.497139	0.644064	0.999226	0.25	0.34	0.000894507	0.00416921	-0.00286106	-0.0159362	0.339226
YDR228C	1	1	0.662803	0.700399	0.517765	0.682055	0.999669	0.25	0.34	0.00280276	0.0403986	0.0177649	0.0220553	0.339669
YDR229W	1	1	0.678302	0.644636	0.508227	0.651867	0.998758	0.25	0.34	0.0183017	-0.0153643	0.0082274	-0.0081332	0.338758
YDR230W	1	1	0.682247	0.705693	0.604833	0.680052	0.998717	0.25	0.34	0.0222466	0.0456926	0.104833	0.0200525	0.338717
YDR231C	1	1	0.682759	0.702849	0.618694	0.686357	0.998845	0.25	0.34	0.0227587	0.0428488	0.118694	0.0263572	0.338845
YDR232W	1	1	0.720124	0.65651	0.484294	0.650238	1	0.25	0.34	0.0601244	-0.00348957	-0.0157064	-0.00976186	0.34
YDR233C	1	1	0.723476	0.66407	0.491562	0.643637	0.999654	0.25	0.34	0.0634757	0.00406975	-0.00843828	-0.0163628	0.339654
YDR234W	1	1	0.703074	0.661178	0.494381	0.653889	0.999415	0.25	0.34	0.0430736	0.00117789	-0.00561897	-0.00611061	0.339415
YDR235W	1	1	0.67938	0.709043	0.527759	0.656924	0.999577	0.25	0.34	0.0193805	0.0490435	0.0277587	-0.00307602	0.339577
YDR236C	1	1	0.691417	0.640297	0.525983	0.673377	1	0.25	0.34	0.0314169	-0.0197027	0.0259835	0.0133766	0.34
YDR237W	1	1	0.693426	0.669594	0.46547	0.672752	0.999515	0.25	0.34	0.0334259	0.00959422	-0.0345298	0.0127517	0.339515
YDR238C	1	1	0.659488	0.659575	0.503588	0.673312	0.999614	0.25	0.34	-0.000511581	-0.000424777	0.00358811	0.0133125	0.339614
YDR239C	1	1	0.658464	0.67216	0.507181	0.660522	0.999832	0.25	0.34	-0.00153604	0.01216	0.00718119	0.000521516	0.339832
YDR240C	1	1	0.671509	0.680099	0.536056	0.652677	0.998971	0.25	0.34	0.0115091	0.0200994	0.0360565	-0.00732328	0.338971
YDR242W	1	1	0.668341	0.664325	0.504342	0.660511	0.999409	0.25	0.34	0.00834102	0.00432461	0.00434213	0.000511465	0.339409
YDR243C	1	1	0.66083	0.661094	0.504607	0.648048	0.999486	0.25	0.34	0.000830223	0.00109444	0.00460738	-0.0119517	0.339486
YDR244W	1	1	0.692853	0.676426	0.526371	0.664256	1	0.25	0.34	0.0328534	0.0164264	0.0263715	0.00425554	0.34
YDR245W	1	1	0.735213	0.727582	0.566532	0.659346	1	0.25	0.34	0.0752128	0.0675822	0.0665315	-0.000653956	0.34
YDR246W	1	1	0.707734	0.642486	0.520744	0.666906	1	0.25	0.34	0.0477341	-0.0175142	0.0207438	0.00690626	0.34
YDR247W	1	1	0.635273	0.652819	0.476335	0.635877	0.999541	0.25	0.34	-0.0247273	-0.00718101	-0.0236646	-0.0241227	0.339541
YDR248C	1	1	0.665024	0.749845	0.564253	0.661292	1	0.25	0.34	0.00502407	0.0898445	0.0642534	0.00129188	0.34
YDR249C	1	1	0.669829	0.652232	0.491723	0.677209	0.999359	0.25	0.34	0.00982936	-0.00776838	-0.00827695	0.0172086	0.339359
YDR250C	1	1	0.740817	0.696661	0.508759	0.691229	1	0.25	0.34	0.080817	0.036661	0.00875914	0.0312294	0.34
YDR251W	1	0.999002	0.660625	0.675194	0.487977	0.650813	0.999756	0.25	0.339002	0.000625316	0.0151936	-0.0120233	-0.00918687	0.339756
YDR252W	1	1	0.648181	0.685161	0.546003	0.635792	0.998936	0.25	0.34	-0.0118191	0.0251608	0.0460028	-0.0242083	0.338936
YDR253C	1	1	0.647679	0.683918	0.485242	0.693069	0.999002	0.25	0.34	-0.0123213	0.0239183	-0.0147581	0.0330694	0.339002
YDR254W	1	1	0.669193	0.620099	0.493271	0.663375	1	0.25	0.34	0.00919298	-0.0399015	-0.00672865	0.00337542	0.34
YDR255C	1	1	0.636865	0.688198	0.497438	0.65669	1	0.25	0.34	-0.0231354	0.0281977	-0.0025617	-0.00331034	0.34
YDR256C	1	1	0.644453	0.660087	0.455704	0.654461	0.999787	0.25	0.34	-0.0155468	8.73966e-05	-0.0442955	-0.0055394	0.339787
YDR257C	1	1	0.641789	0.672982	0.472398	0.6445	0.999781	0.25	0.34	-0.0182108	0.0129825	-0.0276025	-0.0155004	0.339781
YDR258C	1	1	0.677935	0.699355	0.512509	0.650686	0.999752	0.25	0.34	0.0179345	0.0393545	0.0125085	-0.0093144	0.339752
YDR259C	1	1	0.683739	0.680597	0.51596	0.669508	0.999198	0.25	0.34	0.0237393	0.0205968	0.0159597	0.00950824	0.339198
YDR260C	1	1	0.66339	0.670951	0.510915	0.681882	0.999419	0.25	0.34	0.0033898	0.0109514	0.0109148	0.0218822	0.339419
YDR261C	1	1	0.644221	0.651158	0.525234	0.667175	1	0.25	0.34	-0.0157794	-0.00884179	0.0252336	0.00717476	0.34
YDR262W	1	1	0.713256	0.687119	0.534241	0.663378	1	0.25	0.34	0.0532562	0.0271188	0.0342413	0.00337837	0.34
YDR263C	1	1	0.674315	0.701057	0.539182	0.658985	0.999746	0.25	0.34	0.0143151	0.0410568	0.0391818	-0.00101504	0.339746
YDR264C	1	1	0.676592	0.663782	0.508841	0.656399	0.999463	0.25	0.34	0.0165917	0.00378152	0.0088411	-0.00360116	0.339463
YDR265W	1	1	0.662178	0.612559	0.464671	0.664616	1	0.25	0.34	0.00217773	-0.0474411	-0.0353292	0.00461597	0.34
YDR266C	1	1	0.673003	0.66209	0.524139	0.642933	1	0.25	0.34	0.0130027	0.00209037	0.0241389	-0.0170672	0.34
YDR267C	1	1	0.718632	0.720661	0.528587	0.661687	1	0.25	0.34	0.0586322	0.0606614	0.028587	0.00168706	0.34
YDR268W	1	1	0.669081	0.668459	0.5512	0.648082	0.999353	0.25	0.34	0.00908148	0.0084588	0.0511999	-0.0119184	0.339353
YDR269C	1	1	0.833224	0.714813	0.604402	0.683891	0.999106	0.25	0.34	0.173224	0.0548127	0.104402	0.0238914	0.339106
YDR270W	1	1	0.686548	0.665839	0.513354	0.666285	0.999679	0.25	0.34	0.0265483	0.00583949	0.0133539	0.00628491	0.339679
YDR272W	1	1	0.679275	0.635944	0.491284	0.652718	1	0.25	0.34	0.0192746	-0.0240557	-0.00871567	-0.00728238	0.34
YDR273W	1	1	0.673727	0.675969	0.477424	0.653962	0.999551	0.25	0.34	0.0137269	0.0159687	-0.0225763	-0.00603834	0.339551
YDR275W	1	1	0.63696	0.648998	0.45229	0.664897	1	0.25	0.34	-0.0230402	-0.011002	-0.0477096	0.00489736	0.34
YDR276C	1	1	0.623554	0.611224	0.546181	0.64168	0.997785	0.25	0.34	-0.0364464	-0.0487757	0.0461812	-0.01832	0.337785
YDR277C	1	1	0.665304	0.658838	0.477678	0.636282	0.999746	0.25	0.34	0.00530367	-0.00116239	-0.0223222	-0.023718	0.339746
YDR279W	1	1	0.667939	0.684716	0.492711	0.651189	0.99941	0.25	0.34	0.00793939	0.0247165	-0.00728866	-0.00881134	0.33941
YDR280W	1	1	0.653824	0.642044	0.46204	0.679897	1	0.25	0.34	-0.00617647	-0.0179559	-0.0379601	0.0198974	0.34
YDR281C	1	1	0.683209	0.713278	0.509248	0.674607	0.999197	0.25	0.34	0.023209	0.0532779	0.00924802	0.0146068	0.339197
YDR282C	1	1	0.671308	0.658894	0.488214	0.6444	0.999247	0.25	0.34	0.0113082	-0.00110648	-0.011786	-0.0155999	0.339247
YDR283C	1	1	0.688034	0.669138	0.501199	0.665354	0.999308	0.25	0.34	0.0280344	0.00913803	0.00119924	0.00535376	0.339308
YDR284C	1	1	0.654033	0.680948	0.514757	0.679962	1	0.25	0.34	-0.00596736	0.0209482	0.0147569	0.0199624	0.34
YDR285W	1	1	0.671611	0.685847	0.5011	0.668424	0.999775	0.25	0.34	0.0116114	0.0258474	0.00110013	0.00842407	0.339775
YDR286C	1	1	0.654288	0.656856	0.451082	0.634385	1	0.25	0.34	-0.00571173	-0.00314397	-0.0489182	-0.0256148	0.34
YDR287W	1	1	0.723154	0.677031	0.505744	0.670028	0.999638	0.25	0.34	0.063154	0.0170308	0.00574416	0.0100281	0.339638
YDR288W	1	1	0.682091	0.661068	0.47343	0.653921	0.999276	0.25	0.34	0.0220914	0.0010683	-0.0265699	-0.00607929	0.339276
YDR289C	1	1	0.679271	0.646989	0.529597	0.655755	1	0.25	0.34	0.0192712	-0.0130107	0.0295973	-0.00424471	0.34
YDR290W	1	1	0.7002	0.63413	0.530322	0.65696	1	0.25	0.34	0.0401996	-0.0258698	0.0303218	-0.00303964	0.34
YDR291W	1	1	0.673977	0.687727	0.510002	0.664676	0.9992	0.25	0.34	0.013977	0.0277271	0.0100015	0.00467576	0.3392
YDR292C	1	1	0.66958	0.640409	0.501777	0.691433	0.999831	0.25	0.34	0.00958036	-0.0195914	0.001777	0.0314334	0.339831
YDR293C	1	1	0.682028	0.679603	0.530622	0.674496	0.99976	0.25	0.34	0.0220281	0.0196027	0.0306215	0.0144961	0.33976
YDR294C	1	1	0.686472	0.675471	0.475095	0.652217	0.999326	0.25	0.34	0.0264719	0.0154715	-0.0249046	-0.00778318	0.339326
YDR295C	1	1	0.681798	0.678916	0.513053	0.657402	0.999369	0.25	0.34	0.0217984	0.0189162	0.0130532	-0.00259831	0.339369
YDR296W	1	1	0.647826	0.648788	0.497327	0.661982	1	0.25	0.34	-0.012174	-0.0112118	-0.00267343	0.00198169	0.34
YDR297W	1	1	0.679107	0.669364	0.494469	0.663388	0.999708	0.25	0.34	0.0191074	0.00936373	-0.00553111	0.00338789	0.339708
YDR298C	1	1	0.658076	0.641972	0.50248	0.656182	1	0.25	0.34	-0.00192419	-0.0180285	0.00247952	-0.00381837	0.34
YDR299W	1	1	0.697752	0.700677	0.514156	0.677038	0.999146	0.25	0.34	0.0377524	0.0406773	0.0141556	0.0170383	0.339146
YDR300C	1	1	0.690074	0.703794	0.515879	0.675759	0.999405	0.25	0.34	0.0300744	0.0437938	0.0158792	0.0157594	0.339405
YDR301W	1	1	0.665993	0.656984	0.522104	0.658236	0.999923	0.25	0.34	0.00599348	-0.0030164	0.0221043	-0.00176396	0.339923
YDR302W	1	1	0.678572	0.662875	0.474861	0.663711	0.999481	0.25	0.34	0.0185722	0.00287536	-0.0251387	0.00371115	0.339481
YDR303C	1	1	0.654202	0.675243	0.473267	0.658554	0.998857	0.25	0.34	-0.00579785	0.0152432	-0.0267327	-0.00144647	0.338857
YDR304C	1	1	0.695452	0.704155	0.50488	0.658476	1	0.25	0.34	0.0354516	0.0441554	0.00487974	-0.00152434	0.34
YDR305C	1	1	0.715932	0.738059	0.552567	0.650878	0.997433	0.25	0.34	0.0559324	0.0780589	0.0525673	-0.00912212	0.337433
YDR306C	1	1	0.662411	0.686068	0.560958	0.665776	0.999771	0.25	0.34	0.0024109	0.0260676	0.0609584	0.00577568	0.339771
YDR307W	1	1	0.691407	0.654096	0.538521	0.632924	0.999675	0.25	0.34	0.031407	-0.00590415	0.0385206	-0.0270762	0.339675
YDR308C	1	1	0.672358	0.652393	0.524084	0.693028	0.999096	0.25	0.34	0.0123581	-0.00760687	0.0240839	0.0330285	0.339096
YDR309C	1	1	0.664006	0.677433	0.484588	0.646649	0.999021	0.25	0.34	0.00400648	0.017433	-0.0154123	-0.0133514	0.339021
YDR310C	1	1	0.678589	0.664578	0.480323	0.660913	1	0.25	0.34	0.0185889	0.00457844	-0.0196766	0.000912813	0.34
YDR311W	1	1	0.673804	0.651276	0.5072	0.655415	0.999048	0.25	0.34	0.0138036	-0.00872404	0.00720036	-0.00458529	0.339048
YDR312W	1	1	0.700941	0.683538	0.5476	0.662321	1	0.25	0.34	0.0409414	0.0235384	0.0475998	0.00232126	0.34
YDR313C	1	1	0.641427	0.619896	0.45102	0.647034	1	0.25	0.34	-0.0185729	-0.0401037	-0.0489798	-0.0129657	0.34
YDR314C	1	1	0.675307	0.659644	0.520549	0.662654	0.999851	0.25	0.34	0.0153067	-0.000355688	0.0205493	0.00265434	0.339851
YDR315C	1	1	0.642791	0.671469	0.512528	0.67418	0.99969	0.25	0.34	-0.0172088	0.0114689	0.0125279	0.0141799	0.33969
YDR316W	1	1	0.647579	0.671322	0.510613	0.662091	0.99978	0.25	0.34	-0.0124215	0.0113224	0.0106129	0.00209088	0.33978
YDR317W	1	1	0.669994	0.674539	0.480702	0.652395	1	0.25	0.34	0.00999354	0.0145386	-0.0192984	-0.0076049	0.34
YDR318W	1	1	0.694755	0.684929	0.509971	0.661274	1	0.25	0.34	0.0347545	0.0249293	0.00997142	0.00127422	0.34
YDR319C	1	1	0.662811	0.690082	0.524196	0.680787	1	0.25	0.34	0.00281123	0.030082	0.0241956	0.0207868	0.34
YDR320C	1	1	0.678631	0.673629	0.484581	0.671151	0.999343	0.25	0.34	0.0186312	0.0136291	-0.0154186	0.0111508	0.339343
YDR320C-A	1	1	0.706339	0.694777	0.495954	0.663623	0.999644	0.25	0.34	0.0463393	0.034777	-0.00404578	0.00362344	0.339644
YDR321W	1	1	0.686408	0.66422	0.505687	0.64844	0.999413	0.25	0.34	0.026408	0.00421967	0.00568666	-0.01156	0.339413
YDR322C-A	1	1	0.673955	0.707269	0.45752	0.621107	1	0.25	0.34	0.0139545	0.0472688	-0.0424796	-0.0388925	0.34
YDR322W	1	1	0.682357	0.679644	0.495494	0.633003	0.999367	0.25	0.34	0.0223569	0.0196441	-0.00450642	-0.0269973	0.339367
YDR323C	1	1	0.673137	0.674598	0.52934	0.654508	1	0.25	0.34	0.0131368	0.0145976	0.0293402	-0.00549217	0.34
YDR324C	1	1	0.654514	0.666137	0.508041	0.64401	0.999709	0.25	0.34	-0.00548622	0.00613667	0.00804133	-0.0159897	0.339709
YDR325W	1	1	0.651026	0.674403	0.50691	0.66441	0.999803	0.25	0.34	-0.00897443	0.0144026	0.0069104	0.00440996	0.339803
YDR326C	1	1	0.665839	0.631605	0.507995	0.666416	0.999421	0.25	0.34	0.00583949	-0.0283955	0.00799477	0.00641642	0.339421
YDR328C	1	1	0.680398	0.721331	0.51461	0.666642	1	0.25	0.34	0.0203982	0.0613306	0.0146104	0.0066419	0.34
YDR329C	1	1	0.682063	0.69655	0.496424	0.655857	1	0.25	0.34	0.0220628	0.03655	-0.00357556	-0.00414272	0.34
YDR330W	1	1	0.686148	0.698858	0.550244	0.679416	1	0.25	0.34	0.0261484	0.0388576	0.0502438	0.0194164	0.34
YDR331W	1	1	0.65255	0.677541	0.514499	0.632201	0.999914	0.25	0.34	-0.0074498	0.0175413	0.0144994	-0.0277986	0.339914
YDR332W	1	1	0.629603	0.664157	0.524563	0.674136	0.999244	0.25	0.34	-0.0303975	0.00415693	0.024563	0.014136	0.339244
YDR333C	1	1	0.679087	0.67243	0.516539	0.655821	1	0.25	0.34	0.0190873	0.0124301	0.0165388	-0.0041786	0.34
YDR334W	1	1	0.684627	0.649695	0.490044	0.662875	0.999511	0.25	0.34	0.0246268	-0.0103054	-0.00995567	0.00287511	0.339511
YDR335W	1	1	0.666243	0.637685	0.498335	0.656996	0.999912	0.25	0.34	0.00624291	-0.022315	-0.00166509	-0.00300365	0.339912
YDR336W	1	1	0.684551	0.728713	0.556669	0.681716	1	0.25	0.34	0.0245512	0.0687131	0.0566691	0.0217161	0.34
YDR337W	1	1	0.634165	0.674263	0.464852	0.648845	0.999246	0.25	0.34	-0.0258349	0.0142628	-0.0351484	-0.0111548	0.339246
YDR338C	1	1	0.673756	0.667938	0.520732	0.66141	0.99912	0.25	0.34	0.0137564	0.00793808	0.0207324	0.00141027	0.33912
YDR339C	1	1	0.754582	0.781215	0.54135	0.759117	0.998939	0.25	0.34	0.0945823	0.121215	0.0413495	0.0991169	0.338939
YDR341C	1	1	1	1	0.500176	0.999543	1	0.25	0.34	0.34	0.34	0.000175819	0.339543	0.34
YDR350C	1	1	0.648293	0.644144	0.48398	0.656576	0.999673	0.25	0.34	-0.0117068	-0.0158564	-0.01602	-0.00342353	0.339673
YDR351W	1	1	0.694657	0.682583	0.51951	0.649492	0.999575	0.25	0.34	0.0346569	0.0225825	0.0195101	-0.0105078	0.339575
YDR352W	1	1	0.692054	0.71282	0.458395	0.669673	1	0.25	0.34	0.0320545	0.0528202	-0.0416055	0.00967277	0.34
YDR353W	1	1	0.685227	0.668416	0.477537	0.669219	1	0.25	0.34	0.0252267	0.00841635	-0.0224626	0.00921934	0.34
YDR354C-A	1	1	0.717152	0.660722	0.557862	0.674483	1	0.25	0.34	0.0571522	0.000722025	0.0578622	0.0144825	0.34
YDR354W	1	1	0.696927	0.652698	0.534089	0.660503	1	0.25	0.34	0.0369272	-0.00730239	0.0340893	0.000502808	0.34
YDR355C	1	1	0.62977	0.653938	0.521509	0.676191	1	0.25	0.34	-0.0302295	-0.00606202	0.0215086	0.0161913	0.34
YDR356W	1	1	0.641375	0.679895	0.512129	0.674585	0.999798	0.25	0.34	-0.0186247	0.0198949	0.0121288	0.0145846	0.339798
YDR357C	1	1	0.633529	0.623984	0.503629	0.627968	1	0.25	0.34	-0.0264715	-0.0360163	0.00362891	-0.0320318	0.34
YDR358W	1	1	0.668734	0.666035	0.466674	0.659133	1	0.25	0.34	0.00873356	0.00603522	-0.0333256	-0.000867073	0.34
YDR359C	1	0.999105	0.669728	0.675534	0.477022	0.654875	1	0.25	0.339105	0.00972841	0.0155337	-0.0229783	-0.00512533	0.34
YDR360W	1	1	0.668551	0.666775	0.490364	0.606826	1	0.25	0.34	0.00855125	0.00677472	-0.00963551	-0.0531743	0.34
YDR361C	1	1	0.667493	0.658539	0.520965	0.657519	0.999289	0.25	0.34	0.00749286	-0.00146143	0.0209648	-0.00248079	0.339289
YDR362C	1	1	0.700918	0.658979	0.51265	0.662029	1	0.25	0.34	0.0409185	-0.00102143	0.0126496	0.00202895	0.34
YDR363W	1	1	0.710782	0.639404	0.478433	0.656318	0.999553	0.25	0.34	0.0507824	-0.0205964	-0.021567	-0.00368205	0.339553
YDR363W-A	1	1	0.57982	0.629828	0.440091	0.647639	1	0.25	0.34	-0.08018	-0.0301724	-0.0599089	-0.0123613	0.34
YDR364C	1	1	0.727548	0.681286	0.517403	0.672518	1	0.25	0.34	0.0675476	0.0212856	0.0174027	0.0125184	0.34
YDR365C	1	1	0.654501	0.670426	0.506618	0.669745	0.999705	0.25	0.34	-0.00549875	0.0104264	0.00661849	0.00974465	0.339705
YDR367W	1	1	0.653057	0.683787	0.495275	0.658808	1	0.25	0.34	-0.00694339	0.0237868	-0.00472485	-0.00119186	0.34
YDR368W	1	1	0.63621	0.674608	0.512735	0.672301	1	0.25	0.34	-0.0237898	0.0146082	0.012735	0.0123013	0.34
YDR369C	1	1	0.642506	0.67609	0.489857	0.64628	0.99974	0.25	0.34	-0.017494	0.01609	-0.0101433	-0.0137203	0.33974
YDR370C	1	1	0.665364	0.660262	0.503361	0.635318	0.999485	0.25	0.34	0.00536405	0.000261961	0.00336061	-0.0246818	0.339485
YDR371C-A	1	1	0.585543	0.665498	0.558798	0.646486	0.996533	0.25	0.34	-0.0744569	0.00549751	0.0587983	-0.0135145	0.336533
YDR371W	1	1	0.678869	0.652993	0.501586	0.641959	0.999506	0.25	0.34	0.0188691	-0.00700732	0.00158627	-0.0180412	0.339506
YDR372C	1	1	0.646168	0.688405	0.505418	0.682714	0.999423	0.25	0.34	-0.0138323	0.0284053	0.0054178	0.022714	0.339423
YDR373W	1	1	0.649546	0.641238	0.504134	0.654071	1	0.25	0.34	-0.010454	-0.0187616	0.00413398	-0.00592926	0.34
YDR374C	1	1	0.661978	0.685716	0.535323	0.63927	0.999149	0.25	0.34	0.00197776	0.0257155	0.0353227	-0.0207298	0.339149
YDR374W-A	1	1	0.668463	0.701598	0.426696	0.628349	1	0.25	0.34	0.00846272	0.0415977	-0.0733045	-0.0316511	0.34
YDR375C	1	1	0.680953	0.677117	0.521671	0.660199	0.999539	0.25	0.34	0.0209526	0.0171174	0.0216714	0.000199099	0.339539
YDR376W	1	1	0.674576	0.705489	0.485979	0.66465	0.999564	0.25	0.34	0.0145757	0.0454888	-0.0140215	0.00465004	0.339564
YDR377W	1	1	0.704599	0.649781	0.506914	0.633263	1	0.25	0.34	0.0445986	-0.0102186	0.00691435	-0.0267373	0.34
YDR379C-A	1	1	0.70807	0.67815	0.53123	0.644462	0.999264	0.25	0.34	0.0480704	0.0181498	0.0312296	-0.0155381	0.339264
YDR379W	1	1	0.634516	0.679195	0.511142	0.654852	0.99961	0.25	0.34	-0.0254839	0.0191952	0.0111417	-0.00514839	0.33961
YDR380W	1	1	0.653091	0.686035	0.499085	0.635354	0.999298	0.25	0.34	-0.00690933	0.0260349	-0.00091507	-0.0246463	0.339298
YDR381W	1	1	0.681243	0.702855	0.495991	0.650724	0.999548	0.25	0.34	0.0212429	0.0428549	-0.00400869	-0.0092758	0.339548
YDR382W	1	1	0.68546	0.694083	0.456268	0.625584	0.998934	0.25	0.34	0.0254604	0.0340834	-0.0437318	-0.0344156	0.338934
YDR383C	1	1	0.610295	0.645399	0.543013	0.626409	1	0.25	0.34	-0.0497052	-0.0146008	0.0430135	-0.0335909	0.34
YDR384C	1	1	0.654237	0.701931	0.513601	0.650392	1	0.25	0.34	-0.00576264	0.0419313	0.0136015	-0.00960764	0.34
YDR385W	0.985739	0.979059	0.889165	0.866263	0.819625	0.87284	0.975172	0.235739	0.319059	0.229165	0.206263	0.319625	0.21284	0.315172
YDR386W	1	1	0.661354	0.672509	0.506672	0.66331	1	0.25	0.34	0.00135415	0.0125092	0.00667169	0.00330953	0.34
YDR387C	1	1	0.697939	0.702636	0.516109	0.644028	0.998054	0.25	0.34	0.0379387	0.0426356	0.0161087	-0.0159721	0.338054
YDR388W	1	1	0.651347	0.668428	0.480198	0.67485	0.999409	0.25	0.34	-0.0086526	0.00842826	-0.0198016	0.0148502	0.339409
YDR389W	1	1	0.647774	0.679567	0.491224	0.667416	0.999719	0.25	0.34	-0.0122256	0.0195668	-0.00877579	0.00741601	0.339719
YDR390C	1	1	0.671668	0.679173	0.530391	0.665601	0.99935	0.25	0.34	0.0116683	0.0191727	0.0303914	0.00560063	0.33935
YDR391C	1	1	0.689577	0.673521	0.5139	0.667539	0.999325	0.25	0.34	0.0295775	0.0135215	0.0138997	0.00753857	0.339325
YDR392W	1	1	0.66915	0.655941	0.512799	0.660935	1	0.25	0.34	0.00914975	-0.00405865	0.0127988	0.000935369	0.34
YDR393W	1	1	0.652939	0.651588	0.487308	0.6678	1	0.25	0.34	-0.00706149	-0.00841233	-0.0126916	0.00780046	0.34
YDR394W	1	1	0.67199	0.645248	0.516593	0.663912	1	0.25	0.34	0.0119901	-0.0147522	0.0165933	0.00391173	0.34
YDR395W	1	1	0.70466	0.66701	0.512145	0.660615	0.999682	0.25	0.34	0.0446604	0.00700982	0.0121447	0.000615106	0.339682
YDR397C	1	1	0.571815	0.640257	0.507829	0.634432	1	0.25	0.34	-0.0881853	-0.0197435	0.0078289	-0.0255683	0.34
YDR398W	1	1	0.655062	0.637542	0.496907	0.64159	0.999694	0.25	0.34	-0.00493798	-0.022458	-0.00309346	-0.0184099	0.339694
YDR399W	1	1	0.737412	0.638187	0.502592	0.681448	0.999145	0.25	0.34	0.0774116	-0.0218131	0.0025923	0.0214483	0.339145
YDR400W	1	1	0.709744	0.689303	0.519374	0.673435	0.999026	0.25	0.34	0.0497439	0.0293031	0.019374	0.0134348	0.339026
YDR401W	1	1	0.658366	0.656521	0.517574	0.648538	1	0.25	0.34	-0.00163377	-0.00347903	0.0175736	-0.0114619	0.34
YDR402C	1	1	0.664946	0.683426	0.486551	0.653886	0.999557	0.25	0.34	0.00494612	0.023426	-0.0134489	-0.00611409	0.339557
YDR403W	1	1	0.622192	0.670695	0.51627	0.649962	0.999796	0.25	0.34	-0.0378085	0.0106952	0.0162698	-0.0100382	0.339796
YDR404C	1	1	0.704866	0.714874	0.471666	0.654525	1	0.25	0.34	0.0448657	0.0548736	-0.0283337	-0.00547477	0.34
YDR405W	1	1	0.731999	0.665345	0.490974	0.64772	0.999832	0.25	0.34	0.0719985	0.00534461	-0.00902634	-0.0122796	0.339832
YDR406W	1	1	0.703153	0.612752	0.538787	0.650563	0.999483	0.25	0.34	0.0431527	-0.0472482	0.0387873	-0.00943711	0.339483
YDR406W-A	1	1	0.725176	0.576756	0.442667	0.612206	1	0.25	0.34	0.0651762	-0.083244	-0.0573329	-0.0477936	0.34
YDR407C	1	1	0.661876	0.668026	0.501498	0.667974	0.999678	0.25	0.34	0.00187634	0.00802631	0.00149818	0.00797398	0.339678
YDR408C	1	1	0.569761	0.634366	0.494645	0.624057	1	0.25	0.34	-0.090239	-0.0256338	-0.0053554	-0.0359431	0.34
YDR409W	1	1	0.662049	0.675211	0.520485	0.658559	0.999534	0.25	0.34	0.00204876	0.0152108	0.0204847	-0.00144146	0.339534
YDR410C	1	1	0.684511	0.677836	0.519986	0.673331	0.998711	0.25	0.34	0.0245108	0.0178364	0.0199857	0.0133312	0.338711
YDR411C	1	1	0.71931	0.664275	0.497628	0.662154	1	0.25	0.34	0.0593099	0.0042752	-0.00237169	0.0021536	0.34
YDR412W	1	1	0.622993	0.680208	0.511945	0.636563	0.999286	0.25	0.34	-0.0370075	0.0202084	0.0119454	-0.0234366	0.339286
YDR414C	1	1	0.662163	0.635913	0.465493	0.633822	0.998897	0.25	0.34	0.0021631	-0.0240869	-0.0345066	-0.0261779	0.338897
YDR415C	1	1	0.64451	0.683123	0.524384	0.664018	0.999168	0.25	0.34	-0.0154899	0.0231229	0.0243843	0.0040183	0.339168
YDR416W	1	1	0.675748	0.685875	0.520423	0.652961	0.999513	0.25	0.34	0.0157483	0.0258754	0.0204229	-0.00703865	0.339513
YDR417C	1	1	0.67169	0.674772	0.539926	0.687192	1	0.25	0.34	0.0116902	0.014772	0.0399256	0.0271925	0.34
YDR418W	1	1	0.668132	0.679531	0.528844	0.662727	1	0.25	0.34	0.00813187	0.0195309	0.0288445	0.00272656	0.34
YDR419W	1	1	0.709014	0.690928	0.497714	0.648024	0.99968	0.25	0.34	0.0490142	0.0309276	-0.00228631	-0.0119757	0.33968
YDR421W	1	1	0.648789	0.656325	0.510761	0.646326	0.999639	0.25	0.34	-0.0112111	-0.00367531	0.0107608	-0.0136744	0.339639
YDR422C	1	1	0.682812	0.677018	0.4829	0.65441	1	0.25	0.34	0.022812	0.0170183	-0.0171003	-0.0055896	0.34
YDR425W	1	1	0.676371	0.657287	0.516129	0.659241	0.999519	0.25	0.34	0.0163713	-0.00271305	0.0161293	-0.000758629	0.339519
YDR426C	1	1	0.631825	0.646479	0.480747	0.629093	0.998228	0.25	0.34	-0.0281745	-0.0135209	-0.0192531	-0.030907	0.338228
YDR427W	1	1	0.69267	0.649298	0.513506	0.631731	1	0.25	0.34	0.0326703	-0.0107022	0.0135056	-0.028269	0.34
YDR428C	1	1	0.696778	0.634388	0.522713	0.65914	1	0.25	0.34	0.0367777	-0.0256118	0.0227131	-0.00085985	0.34
YDR429C	1	1	0.700973	0.646176	0.511205	0.694528	0.999667	0.25	0.34	0.040973	-0.0138235	0.0112047	0.0345277	0.339667
YDR430C	1	1	0.670296	0.664666	0.483101	0.650903	0.999901	0.25	0.34	0.0102965	0.00466634	-0.0168989	-0.00909658	0.339901
YDR432W	1	1	0.716712	0.698293	0.539834	0.685423	0.998604	0.25	0.34	0.0567115	0.0382926	0.0398338	0.0254234	0.338604
YDR433W	1	1	0.72788	0.700514	0.555298	0.753405	0.998821	0.25	0.34	0.0678799	0.0405136	0.0552977	0.0934046	0.338821
YDR434W	1	1	0.669507	0.684281	0.495086	0.656789	0.99965	0.25	0.34	0.0095072	0.0242805	-0.00491411	-0.00321068	0.33965
YDR435C	1	1	0.726231	0.731035	0.571319	0.66689	0.999771	0.25	0.34	0.0662315	0.0710348	0.0713191	0.00689	0.339771
YDR436W	1	1	0.640957	0.64423	0.485121	0.652072	0.999743	0.25	0.34	-0.0190425	-0.01577	-0.0148791	-0.00792802	0.339743
YDR437W	1	1	0.693685	0.601869	0.486127	0.647151	0.999214	0.25	0.34	0.0336852	-0.0581307	-0.0138729	-0.0128491	0.339214
YDR438W	1	1	0.688482	0.671485	0.54642	0.656908	1	0.25	0.34	0.0284824	0.011485	0.0464201	-0.00309225	0.34
YDR439W	1	1	0.661053	0.7064	0.503653	0.674987	0.999453	0.25	0.34	0.0010535	0.0464004	0.00365307	0.0149867	0.339453
YDR440W	1	1	0.645872	0.677102	0.509695	0.667798	1	0.25	0.34	-0.014128	0.0171019	0.00969512	0.0077978	0.34
YDR441C	1	1	0.670085	0.72248	0.519922	0.674656	1	0.25	0.34	0.0100854	0.0624797	0.0199219	0.0146562	0.34
YDR442W	1	1	0.666757	0.6859	0.516987	0.66067	1	0.25	0.34	0.00675712	0.0259001	0.0169872	0.000670109	0.34
YDR443C	1	1	0.664174	0.658422	0.497084	0.646171	1	0.25	0.34	0.00417361	-0.00157768	-0.00291597	-0.0138289	0.34
YDR444W	1	1	0.648945	0.662805	0.49437	0.672999	1	0.25	0.34	-0.011055	0.00280475	-0.00562952	0.0129985	0.34
YDR445C	1	1	0.693131	0.708664	0.457381	0.687727	1	0.25	0.34	0.0331306	0.0486638	-0.0426192	0.0277271	0.34
YDR446W	1	1	0.656764	0.671242	0.476815	0.64494	0.999347	0.25	0.34	-0.00323589	0.0112418	-0.0231851	-0.0150602	0.339347
YDR448W	1	0.998981	0.639585	0.637687	0.492715	0.660842	0.999552	0.25	0.338981	-0.0204153	-0.0223125	-0.00728505	0.000842388	0.339552
YDR449C	1	1	0.688164	0.677584	0.491036	0.639903	0.999523	0.25	0.34	0.0281638	0.0175836	-0.00896351	-0.0200973	0.339523
YDR450W	1	1	0.628739	0.706848	0.518262	0.64352	1	0.25	0.34	-0.0312605	0.046848	0.0182616	-0.0164803	0.34
YDR451C	1	1	0.646821	0.653211	0.521016	0.65082	1	0.25	0.34	-0.0131788	-0.00678859	0.0210162	-0.00918004	0.34
YDR452W	1	1	0.677862	0.642875	0.510731	0.659267	0.99936	0.25	0.34	0.0178624	-0.0171247	0.010731	-0.000732615	0.33936
YDR453C	1	1	0.654708	0.67003	0.547546	0.646729	0.998921	0.25	0.34	-0.0052919	0.0100298	0.047546	-0.0132708	0.338921
YDR454C	1	1	0.676368	0.683954	0.503806	0.641101	0.999447	0.25	0.34	0.0163675	0.023954	0.00380604	-0.0188993	0.339447
YDR455C	1	1	0.656118	0.613273	0.482383	0.667335	1	0.25	0.34	-0.00388169	-0.0467272	-0.0176173	0.00733548	0.34
YDR456W	1	1	0.691367	0.696879	0.482409	0.669423	0.999035	0.25	0.34	0.0313671	0.0368789	-0.0175909	0.00942341	0.339035
YDR457W	1	1	0.656601	0.679326	0.496907	0.663909	0.999666	0.25	0.34	-0.00339877	0.0193255	-0.00309268	0.00390897	0.339666
YDR458C	1	1	0.716758	0.716297	0.526703	0.661534	0.999527	0.25	0.34	0.0567578	0.056297	0.026703	0.00153411	0.339527
YDR459C	1	1	0.706427	0.690886	0.563579	0.647582	0.999743	0.25	0.34	0.0464267	0.0308856	0.0635795	-0.0124184	0.339743
YDR460W	1	1	0.707251	0.702319	0.500912	0.632469	0.999121	0.25	0.34	0.0472512	0.0423193	0.00091244	-0.0275309	0.339121
YDR461C-A	1	1	0.585364	0.626305	0.365949	0.644377	0.998579	0.25	0.34	-0.0746362	-0.0336951	-0.134051	-0.0156235	0.338579
YDR461W	1	1	0.822565	0.6798	0.43532	0.660818	1	0.25	0.34	0.162565	0.0197997	-0.06468	0.000818147	0.34
YDR462W	1	1	0.715698	0.701694	0.521038	0.660625	0.998795	0.25	0.34	0.0556982	0.0416941	0.0210384	0.00062526	0.338795
YDR463W	1	1	0.657335	0.683606	0.530833	0.663757	1	0.25	0.34	-0.00266521	0.0236064	0.0308327	0.00375707	0.34
YDR464C-A	1	1	0.562757	0.557057	0.491651	0.658941	1	0.25	0.34	-0.0972428	-0.102943	-0.00834929	-0.00105946	0.34
YDR464W	1	1	0.623884	0.662557	0.497751	0.662432	0.99975	0.25	0.34	-0.0361159	0.00255712	-0.00224881	0.00243184	0.33975
YDR465C	1	1	0.682295	0.709137	0.502146	0.670205	0.999135	0.25	0.34	0.0222946	0.0491372	0.00214621	0.0102049	0.339135
YDR466W	1	1	0.653833	0.701788	0.533252	0.668947	0.999473	0.25	0.34	-0.00616688	0.0417883	0.0332516	0.00894687	0.339473
YDR467C	1	1	0.740007	0.760038	0.520152	0.695725	0.99838	0.25	0.34	0.0800074	0.100038	0.0201516	0.0357253	0.33838
YDR468C	1	1	0.668087	0.694055	0.483652	0.659543	0.999242	0.25	0.34	0.00808734	0.0340554	-0.0163485	-0.000456585	0.339242
YDR469W	1	1	0.703437	0.713218	0.521494	0.647665	0.999488	0.25	0.34	0.0434373	0.0532175	0.021494	-0.012335	0.339488
YDR470C	1	1	0.67265	0.67632	0.522201	0.660864	1	0.25	0.34	0.0126504	0.0163196	0.0222015	0.000864237	0.34
YDR471W	1	1	0.623368	0.621829	0.496696	0.644655	0.999146	0.25	0.34	-0.0366316	-0.0381713	-0.00330351	-0.0153446	0.339146
YDR472W	1	1	0.681261	0.666696	0.53056	0.66094	0.999708	0.25	0.34	0.0212609	0.00669582	0.0305597	0.000939835	0.339708
YDR473C	1	1	0.66939	0.688255	0.513372	0.678284	0.999114	0.25	0.34	0.00939001	0.0282546	0.0133725	0.0182845	0.339114
YDR475C	1	1	0.673851	0.677197	0.533528	0.655222	0.999688	0.25	0.34	0.0138506	0.0171967	0.0335284	-0.00477758	0.339688
YDR476C	1	1	0.704022	0.744869	0.500029	0.642726	1	0.25	0.34	0.0440218	0.0848688	2.87902e-05	-0.0172741	0.34
YDR477W	1	1	0.690838	0.656251	0.493173	0.651555	0.999568	0.25	0.34	0.0308375	-0.00374938	-0.0068269	-0.00844482	0.339568
YDR478W	1	1	0.666799	0.645096	0.494338	0.643882	1	0.25	0.34	0.00679926	-0.0149037	-0.00566196	-0.0161184	0.34
YDR479C	1	1	0.689006	0.720429	0.511173	0.651703	0.999129	0.25	0.34	0.0290059	0.0604289	0.0111725	-0.00829703	0.339129
YDR480W	1	1	0.71111	0.669354	0.519834	0.653473	0.999405	0.25	0.34	0.0511098	0.00935374	0.019834	-0.00652675	0.339405
YDR481C	1	0.998539	0.713051	0.696414	0.499571	0.657228	0.999687	0.25	0.338539	0.0530507	0.0364145	-0.000429301	-0.00277178	0.339687
YDR482C	1	1	0.663089	0.677593	0.525506	0.680504	1	0.25	0.34	0.00308914	0.0175927	0.0255056	0.0205043	0.34
YDR483W	1	1	0.676805	0.654405	0.488328	0.645586	0.999793	0.25	0.34	0.0168046	-0.00559475	-0.0116722	-0.0144137	0.339793
YDR484W	1	1	0.647315	0.684894	0.50586	0.675215	0.999681	0.25	0.34	-0.012685	0.0248936	0.00586003	0.0152145	0.339681
YDR485C	1	1	0.667223	0.64965	0.513324	0.648696	0.999477	0.25	0.34	0.00722266	-0.0103502	0.0133244	-0.0113038	0.339477
YDR486C	1	1	0.698704	0.657666	0.513807	0.677051	1	0.25	0.34	0.0387041	-0.00233388	0.0138074	0.0170514	0.34
YDR487C	1	1	0.738908	0.752707	0.595227	0.662598	0.999212	0.25	0.34	0.0789081	0.092707	0.0952265	0.00259822	0.339212
YDR488C	1	1	0.711916	0.712384	0.547067	0.651429	1	0.25	0.34	0.0519164	0.0523841	0.0470668	-0.00857064	0.34
YDR489W	1	1	0.634167	0.688633	0.464871	0.623893	0.999686	0.25	0.34	-0.0258333	0.0286329	-0.0351285	-0.0361073	0.339686
YDR490C	1	1	0.705067	0.679362	0.495077	0.646326	0.998803	0.25	0.34	0.0450672	0.0193624	-0.00492259	-0.0136745	0.338803
YDR491C	1	1	0.757973	0.656485	0.512509	0.649398	0.999431	0.25	0.34	0.0979726	-0.00351461	0.0125092	-0.0106015	0.339431
YDR492W	1	1	0.701182	0.696317	0.532404	0.656641	0.999769	0.25	0.34	0.0411823	0.0363168	0.032404	-0.00335922	0.339769
YDR493W	1	1	0.738351	0.701048	0.548003	0.667133	1	0.25	0.34	0.0783509	0.0410479	0.0480031	0.0071333	0.34
YDR494W	1	1	0.665483	0.663432	0.487558	0.652156	1	0.25	0.34	0.00548297	0.00343165	-0.0124418	-0.00784402	0.34
YDR495C	1	1	0.649203	0.674364	0.508926	0.671429	0.999491	0.25	0.34	-0.0107973	0.0143637	0.00892626	0.011429	0.339491
YDR496C	1	1	0.700221	0.691205	0.512626	0.650839	1	0.25	0.34	0.0402211	0.0312052	0.0126264	-0.00916107	0.34
YDR497C	1	1	0.660657	0.676159	0.517554	0.674723	0.999529	0.25	0.34	0.000657252	0.0161591	0.0175543	0.0147233	0.339529
YDR498C	1	1	0.693682	0.681816	0.473561	0.64109	0.999767	0.25	0.34	0.0336819	0.0218158	-0.0264391	-0.0189105	0.339767
YDR499W	1	1	0.689482	0.664365	0.523657	0.665639	0.999046	0.25	0.34	0.0294816	0.00436463	0.0236566	0.00563868	0.339046
YDR501W	1	1	0.681783	0.660908	0.532658	0.667347	1	0.25	0.34	0.0217835	0.000908301	0.0326578	0.00734737	0.34
YDR502C	1	1	0.663505	0.640965	0.48212	0.678299	0.999053	0.25	0.34	0.00350524	-0.0190349	-0.01788	0.0182989	0.339053
YDR503C	1	1	0.72915	0.626044	0.529437	0.674332	1	0.25	0.34	0.0691499	-0.0339557	0.0294369	0.014332	0.34
YDR505C	1	1	0.672641	0.685125	0.497481	0.667954	0.999328	0.25	0.34	0.012641	0.0251246	-0.00251865	0.00795396	0.339328
YDR506C	1	1	0.688417	0.690473	0.488091	0.66989	0.99981	0.25	0.34	0.0284168	0.0304729	-0.0119089	0.00989047	0.33981
YDR507C	1	1	0.69551	0.671957	0.510086	0.663223	0.999844	0.25	0.34	0.0355104	0.0119573	0.0100856	0.00322309	0.339844
YDR508C	1	1	0.686604	0.656408	0.483495	0.666329	0.999798	0.25	0.34	0.0266044	-0.00359218	-0.016505	0.00632913	0.339798
YDR509W	1	1	0.628303	0.564739	0.450372	0.632041	0.998384	0.25	0.34	-0.0316971	-0.0952609	-0.0496283	-0.027959	0.338384
YDR510W	1	1	0.68458	0.701978	0.456012	0.644519	1	0.25	0.34	0.0245796	0.0419782	-0.0439875	-0.0154808	0.34
YDR511W	1	1	0.697955	0.681393	0.543597	0.719795	0.999324	0.25	0.34	0.0379552	0.0213928	0.0435965	0.0597945	0.339324
YDR512C	1	1	0.620146	0.657505	0.435825	0.613622	1	0.25	0.34	-0.0398544	-0.00249455	-0.0641747	-0.0463777	0.34
YDR513W	1	1	0.693947	0.610314	0.460427	0.654614	0.999653	0.25	0.34	0.0339471	-0.0496856	-0.0395733	-0.0053859	0.339653
YDR514C	1	1	0.623587	0.677451	0.507772	0.636522	0.99919	0.25	0.34	-0.0364125	0.0174512	0.00777241	-0.0234781	0.33919
YDR515W	1	1	0.670803	0.661871	0.542416	0.647453	1	0.25	0.34	0.0108025	0.00187101	0.0424156	-0.0125468	0.34
YDR516C	1	1	0.705634	0.70738	0.511931	0.670874	0.999671	0.25	0.34	0.0456345	0.0473804	0.0119312	0.0108743	0.339671
YDR517W	1	1	0.716317	0.720312	0.505159	0.655611	0.999558	0.25	0.34	0.0563167	0.060312	0.00515855	-0.00438885	0.339558
YDR518W	1	1	0.668873	0.658686	0.518589	0.651327	0.999825	0.25	0.34	0.00887321	-0.00131371	0.0185893	-0.00867279	0.339825
YDR519W	1	1	0.642876	0.635912	0.471528	0.645282	1	0.25	0.34	-0.0171241	-0.0240885	-0.0284718	-0.0147178	0.34
YDR520C	1	1	0.674244	0.677675	0.504469	0.641825	0.999517	0.25	0.34	0.0142442	0.0176747	0.00446924	-0.0181749	0.339517
YDR521W	1	1	0.675152	0.680735	0.503647	0.622503	0.999521	0.25	0.34	0.0151521	0.0207347	0.00364731	-0.0374969	0.339521
YDR522C	1	1	0.657809	0.683437	0.495581	0.666935	1	0.25	0.34	-0.00219073	0.0234371	-0.00441948	0.0069348	0.34
YDR523C	1	1	0.683728	0.648584	0.503684	0.663179	0.999339	0.25	0.34	0.0237275	-0.0114162	0.00368367	0.00317915	0.339339
YDR524C	1	1	0.705393	0.69698	0.507627	0.650269	0.999607	0.25	0.34	0.0453931	0.0369799	0.0076266	-0.00973084	0.339607
YDR524C-A	1	1	0.82112	0.710293	0.570128	0.622791	1	0.25	0.34	0.16112	0.0502931	0.0701282	-0.0372093	0.34
YDR524C-B	1	1	0.738145	0.691825	0.568707	0.67964	1	0.25	0.34	0.0781447	0.0318251	0.0687073	0.0196403	0.34
YDR524W-C	1	1	0.592313	0.739182	0.530635	0.687825	0.993634	0.25	0.34	-0.0676869	0.0791823	0.0306346	0.0278247	0.333634
YDR525W	1	1	0.796184	0.749927	0.51685	0.659084	1	0.25	0.34	0.136184	0.0899274	0.0168495	-0.000915887	0.34
YDR525W-A	1	1	0.689056	0.776471	0.534454	0.634697	1	0.25	0.34	0.0290555	0.116471	0.0344544	-0.0253025	0.34
YDR526C	1	1	0.67193	0.688461	0.530024	0.642926	1	0.25	0.34	0.0119305	0.0284606	0.0300236	-0.0170742	0.34
YDR527W	1	1	0.66901	0.698985	0.526162	0.658049	0.999898	0.25	0.34	0.0090102	0.0389845	0.0261622	-0.00195077	0.339898
YDR528W	1	1	0.657721	0.645667	0.492301	0.672614	0.999565	0.25	0.34	-0.00227923	-0.0143332	-0.00769916	0.0126135	0.339565
YDR529C	1	1	0.712033	0.63902	0.443348	0.661452	0.999317	0.25	0.34	0.0520329	-0.02098	-0.0566523	0.00145242	0.339317
YDR531W	1	1	0.669531	0.696012	0.510163	0.654763	0.999456	0.25	0.34	0.00953113	0.0360124	0.0101634	-0.00523674	0.339456
YDR532C	1	1	0.650325	0.663139	0.474857	0.6617	0.999091	0.25	0.34	-0.00967534	0.00313893	-0.0251428	0.00170026	0.339091
YDR536W	1	1	0.689395	0.68121	0.500901	0.657767	0.99958	0.25	0.34	0.0293949	0.0212105	0.000900798	-0.00223316	0.33958
YDR538W	1	1	0.679101	0.68532	0.543561	0.663168	1	0.25	0.34	0.0191012	0.0253196	0.0435613	0.00316813	0.34
YDR539W	1	1	0.70111	0.716398	0.518442	0.673984	1	0.25	0.34	0.04111	0.0563975	0.0184421	0.0139839	0.34
YEL001C	1	0.624816	1	0.658837	0.467528	0.640088	0.728667	0.25	-0.0351843	0.34	-0.00116319	-0.0324725	-0.0199118	0.0686671
YEL002C	1	0.686678	1	0.670462	0.511587	0.67881	0.730239	0.25	0.026678	0.34	0.010462	0.0115865	0.0188097	0.0702389
YEL003W	1	0.713986	1	0.649391	0.456867	0.702587	0.754697	0.25	0.0539864	0.34	-0.0106086	-0.0431334	0.0425871	0.0946972
YEL004W	1	0.685479	1	0.679465	0.505392	0.641174	0.720995	0.25	0.0254788	0.34	0.0194645	0.00539238	-0.0188261	0.0609946
YEL005C	1	0.634501	1	0.657398	0.520575	0.667052	0.750144	0.25	-0.0254989	0.34	-0.00260236	0.0205749	0.00705184	0.0901436
YEL006W	1	0.675973	1	0.663674	0.480619	0.642912	0.717568	0.25	0.0159727	0.34	0.00367397	-0.0193807	-0.0170879	0.0575681
YEL007W	1	0.646421	1	0.661236	0.460945	0.649747	0.716436	0.25	-0.0135792	0.34	0.0012356	-0.0390551	-0.0102525	0.0564358
YEL008W	1	0.717263	1	0.587731	0.496003	0.671815	0.73956	0.25	0.0572629	0.34	-0.0722687	-0.00399716	0.0118147	0.0795602
YEL009C	1	0.691164	1	0.679845	0.49157	0.679694	0.754017	0.25	0.0311641	0.34	0.0198445	-0.00842987	0.0196937	0.094017
YEL020C-B	1	1	1	0.715063	0.491146	0.639872	0.749428	0.25	0.34	0.34	0.0550626	-0.00885387	-0.0201277	0.0894281
YEL020W-A	1	1	1	0.742872	0.48711	0.648986	0.743554	0.25	0.34	0.34	0.0828718	-0.0128897	-0.0110142	0.0835541
YEL021W	1	1	1	0.705399	0.522445	0.664003	0.748511	0.25	0.34	0.34	0.045399	0.0224448	0.00400336	0.0885107
YEL022W	1	1	1	0.656961	0.493359	0.648902	0.726382	0.25	0.34	0.34	-0.00303892	-0.00664103	-0.0110985	0.066382
YEL023C	1	1	1	0.65557	0.513824	0.672899	0.742015	0.25	0.34	0.34	-0.00442984	0.0138242	0.012899	0.0820151
YEL024W	1	1	1	0.691044	0.512451	0.65671	0.72392	0.25	0.34	0.34	0.0310443	0.0124507	-0.00328994	0.0639199
YEL025C	1	1	1	0.677647	0.502312	0.649387	0.738973	0.25	0.34	0.34	0.0176469	0.00231243	-0.0106134	0.0789731
YEL026W	1	1	1	0.721573	0.508602	0.670629	0.748831	0.25	0.34	0.34	0.0615727	0.00860225	0.0106295	0.0888309
YEL027W	1	1	1	0.672042	0.491315	0.662854	0.719756	0.25	0.34	0.34	0.0120419	-0.00868532	0.00285436	0.0597563
YEL029C	1	1	1	0.683598	0.489208	0.659768	0.735548	0.25	0.34	0.34	0.0235977	-0.0107916	-0.00023175	0.0755482
YEL030C-A	1	1	1	0.696032	0.466879	0.682919	0.722159	0.25	0.34	0.34	0.0360319	-0.0331214	0.0229188	0.0621592
YEL030W	1	1	1	0.665548	0.470854	0.645611	0.720359	0.25	0.34	0.34	0.00554797	-0.0291464	-0.0143893	0.0603585
YEL031W	1	1	1	0.689908	0.508455	0.658031	0.740976	0.25	0.34	0.34	0.0299081	0.0084551	-0.00196854	0.080976
YEL032C-A	1	1	1	0.72552	0.617514	0.673304	0.743823	0.25	0.34	0.34	0.0655196	0.117514	0.0133044	0.0838235
YEL032W	1	1	1	0.690451	0.542081	0.653645	0.746364	0.25	0.34	0.34	0.0304512	0.042081	-0.00635548	0.086364
YEL034W	1	1	1	0.694241	0.475247	0.695164	0.735111	0.25	0.34	0.34	0.0342406	-0.0247529	0.0351644	0.0751106
YEL036C	1	1	1	0.708728	0.495568	0.657082	0.74652	0.25	0.34	0.34	0.0487282	-0.00443225	-0.0029182	0.0865201
YEL037C	1	1	1	0.682097	0.51933	0.660652	0.745606	0.25	0.34	0.34	0.0220972	0.0193297	0.000652399	0.0856057
YEL038W	1	1	1	0.705964	0.459667	0.671853	0.732878	0.25	0.34	0.34	0.0459645	-0.0403333	0.0118529	0.0728782
YEL039C	1	1	1	0.678059	0.494407	0.693245	0.744119	0.25	0.34	0.34	0.0180591	-0.00559345	0.0332451	0.0841186
YEL040W	1	1	1	0.647506	0.501401	0.666277	0.747693	0.25	0.34	0.34	-0.0124936	0.00140112	0.00627744	0.0876933
YEL041W	1	1	1	0.638932	0.484569	0.648047	0.721096	0.25	0.34	0.34	-0.0210681	-0.0154314	-0.0119526	0.0610957
YEL042W	1	1	1	0.652266	0.491976	0.667775	0.73323	0.25	0.34	0.34	-0.0077338	-0.00802407	0.00777548	0.0732301
YEL043W	1	1	1	0.677494	0.551343	0.649191	0.726414	0.25	0.34	0.34	0.0174944	0.0513435	-0.010809	0.0664142
YEL044W	1	1	1	0.780231	0.691268	0.719252	0.803924	0.25	0.34	0.34	0.120231	0.191268	0.0592516	0.143924
YEL046C	1	1	1	0.723687	0.551968	0.664763	0.739214	0.25	0.34	0.34	0.0636872	0.0519683	0.00476281	0.0792137
YEL047C	1	1	1	0.665984	0.512513	0.655367	0.730468	0.25	0.34	0.34	0.00598365	0.0125132	-0.004633	0.0704676
YEL048C	1	1	1	0.671221	0.476124	0.623315	0.694661	0.25	0.34	0.34	0.011221	-0.023876	-0.0366851	0.0346608
YEL050C	1	1	1	0.67703	0.514707	0.662113	0.726552	0.25	0.34	0.34	0.0170298	0.0147072	0.0021128	0.0665521
YEL050W-A	1	1	1	0.716118	0.535128	0.63711	0.731645	0.25	0.34	0.34	0.0561183	0.0351282	-0.02289	0.0716447
YEL051W	1	1	1	0.664806	0.471441	0.651638	0.723705	0.25	0.34	0.34	0.00480632	-0.0285591	-0.00836178	0.0637049
YEL052W	1	1	1	0.66004	0.510329	0.653319	0.725875	0.25	0.34	0.34	4.00476e-05	0.0103287	-0.00668112	0.0658747
YEL053C	1	1	1	0.67428	0.488983	0.649214	0.723607	0.25	0.34	0.34	0.01428	-0.0110165	-0.010786	0.0636072
YEL053W-A	1	1	1	0.609612	0.436951	0.679678	0.751424	0.25	0.34	0.34	-0.0503877	-0.0630494	0.0196784	0.0914242
YEL054C	1	1	1	0.587223	0.453823	0.672328	0.758462	0.25	0.34	0.34	-0.0727769	-0.0461774	0.012328	0.0984617
YEL055C	1	1	1	0.673386	0.472243	0.662377	0.745274	0.25	0.34	0.34	0.0133862	-0.0277574	0.00237704	0.0852735
YEL056W	1	1	1	0.661974	0.492656	0.642053	0.722745	0.25	0.34	0.34	0.00197425	-0.00734445	-0.0179466	0.0627453
YEL057C	1	1	1	0.67636	0.469072	0.680581	0.736839	0.25	0.34	0.34	0.0163598	-0.0309276	0.0205811	0.0768389
YEL058W	1	1	1	0.667627	0.515105	0.669948	0.733175	0.25	0.34	0.34	0.00762729	0.0151048	0.00994796	0.0731753
YEL059C-A	1	1	1	0.737391	0.51787	0.679955	0.764977	0.25	0.34	0.34	0.0773913	0.0178696	0.0199546	0.104977
YEL059W	1	1	1	0.705959	0.565036	0.627008	0.767215	0.25	0.34	0.34	0.0459589	0.0650356	-0.0329921	0.107215
YEL060C	1	1	1	0.713615	0.505813	0.645878	0.719997	0.25	0.34	0.34	0.0536153	0.00581294	-0.0141224	0.059997
YEL061C	1	1	1	0.657414	0.505666	0.659482	0.744775	0.25	0.34	0.34	-0.00258563	0.00566557	-0.000517725	0.0847753
YEL062W	1	1	1	0.71168	0.508031	0.664261	0.73564	0.25	0.34	0.34	0.0516798	0.00803138	0.00426099	0.0756397
YEL063C	1	1	1	0.675259	0.529313	0.652125	0.741279	0.25	0.34	0.34	0.0152585	0.0293125	-0.00787454	0.0812787
YEL064C	1	0.998469	1	0.685236	0.532565	0.655595	0.730261	0.25	0.338469	0.34	0.0252357	0.0325652	-0.00440504	0.0702608
YEL065W	1	1	1	0.686509	0.530966	0.66805	0.746055	0.25	0.34	0.34	0.0265093	0.0309656	0.00804977	0.0860553
YEL066W	1	1	1	0.671895	0.513928	0.670887	0.75573	0.25	0.34	0.34	0.0118952	0.0139283	0.0108874	0.0957302
YER002W	1	0.689582	1	0.666427	0.557169	0.679111	0.673403	0.25	0.0295819	0.34	0.00642726	0.0571695	0.0191112	0.013403
YER003C	1	0.663732	1	0.663512	0.501166	0.650008	0.641293	0.25	0.00373175	0.34	0.00351173	0.00116593	-0.00999163	-0.0187066
YER004W	1	0.639603	1	0.745046	0.540263	0.661234	0.642413	0.25	-0.020397	0.34	0.0850462	0.0402628	0.00123418	-0.0175868
YER005W	1	0.650748	1	0.652675	0.516491	0.672107	0.688185	0.25	-0.00925208	0.34	-0.00732496	0.0164914	0.0121071	0.028185
YER006W	1	0.65034	1	0.636605	0.519293	0.676145	0.670324	0.25	-0.00966048	0.34	-0.0233945	0.019293	0.0161447	0.0103235
YER007C-A	1	0.689171	1	0.670549	0.520413	0.66676	0.652822	0.25	0.0291714	0.34	0.0105488	0.0204129	0.00675971	-0.00717779
YER007W	1	0.669318	1	0.640112	0.478861	0.644972	0.651552	0.25	0.00931843	0.34	-0.0198875	-0.0211394	-0.0150277	-0.00844798
YER008C	1	0.651661	1	0.655076	0.509691	0.674013	0.662951	0.25	-0.00833884	0.34	-0.00492412	0.00969141	0.0140125	0.00295069
YER009W	1	0.658516	1	0.652825	0.511531	0.66286	0.626329	0.25	-0.00148395	0.34	-0.00717479	0.0115313	0.00286033	-0.0336706
YER010C	1	0.64487	1	0.600444	0.467995	0.650487	0.666746	0.25	-0.0151297	0.34	-0.0595561	-0.0320051	-0.00951266	0.00674621
YER011W	1	0.668445	1	0.671488	0.494805	0.651562	0.707368	0.25	0.00844466	0.34	0.0114878	-0.00519528	-0.00843774	0.0473678
YER012W	1	0.641308	1	0.653303	0.533372	0.660945	0.657362	0.25	-0.0186924	0.34	-0.00669723	0.0333719	0.000944512	-0.00263792
YER013W	1	0.677222	1	0.668505	0.497809	0.670485	0.656524	0.25	0.0172216	0.34	0.00850533	-0.00219114	0.0104852	-0.00347611
YER014W	1	0.680281	1	0.642989	0.539442	0.665937	0.664271	0.25	0.0202811	0.34	-0.0170114	0.0394419	0.00593686	0.00427085
YER015W	1	0.651429	1	0.667865	0.485849	0.656409	0.648608	0.25	-0.00857066	0.34	0.00786525	-0.014151	-0.00359146	-0.0113921
YER016W	1	0.682787	1	0.673707	0.511323	0.642582	0.646611	0.25	0.0227871	0.34	0.0137073	0.0113226	-0.0174178	-0.0133891
YER017C	1	0.671622	1	0.690348	0.514637	0.663583	0.657988	0.25	0.0116224	0.34	0.0303483	0.0146368	0.00358272	-0.00201206
YER018C	1	0.624403	1	0.708067	0.514105	0.646599	0.646069	0.25	-0.035597	0.34	0.0480667	0.0141049	-0.0134013	-0.0139315
YER019C-A	1	0.642107	1	0.722519	0.500064	0.666738	0.646357	0.25	-0.0178933	0.34	0.0625186	6.41547e-05	0.00673753	-0.0136426
YER019W	1	0.684092	1	0.692977	0.516077	0.682089	0.668841	0.25	0.0240921	0.34	0.0329766	0.0160769	0.0220895	0.008841
YER020W	1	0.71392	1	0.69936	0.530998	0.658738	0.639881	0.25	0.0539205	0.34	0.0393603	0.0309978	-0.00126168	-0.020119
YER021W	1	0.679115	1	0.655287	0.531093	0.6457	0.637544	0.25	0.019115	0.34	-0.00471292	0.0310933	-0.0143004	-0.0224563
YER022W	1	0.669599	1	0.687115	0.50479	0.653998	0.642565	0.25	0.00959912	0.34	0.027115	0.00478985	-0.00600152	-0.0174352
YER023C-A	1	0.676576	1	0.661017	0.466664	0.624842	0.663822	0.25	0.0165759	0.34	0.00101702	-0.0333362	-0.0351579	0.00382216
YER023W	1	0.672189	1	0.655757	0.476087	0.638058	0.651759	0.25	0.0121887	0.34	-0.00424284	-0.0239127	-0.0219418	-0.0082406
YER024W	1	0.675033	1	0.640348	0.497187	0.659679	0.661589	0.25	0.0150329	0.34	-0.0196519	-0.00281341	-0.000321222	0.00158862
YER025W	1	0.674488	1	0.632485	0.490443	0.66664	0.662151	0.25	0.0144878	0.34	-0.0275148	-0.00955716	0.0066397	0.00215095
YER026C	1	0.682892	1	0.708379	0.483083	0.653703	0.643013	0.25	0.022892	0.34	0.0483794	-0.0169172	-0.00629704	-0.0169875
YER027C	1	0.66315	1	0.671171	0.469538	0.65398	0.642278	0.25	0.00314958	0.34	0.0111705	-0.0304618	-0.0060197	-0.0177224
YER029C	1	0.6861	1	0.706838	0.525067	0.633938	0.648444	0.25	0.0260999	0.34	0.0468377	0.0250666	-0.0260623	-0.0115563
YER030W	1	0.77474	1	0.757559	0.620708	0.714997	0.703243	0.25	0.11474	0.34	0.0975585	0.120708	0.0549973	0.0432434
YER031C	1	0.695308	1	0.654673	0.490358	0.671393	0.646363	0.25	0.0353085	0.34	-0.0053269	-0.00964215	0.0113926	-0.0136369
YER032W	1	0.663293	1	0.659298	0.506408	0.6529	0.653796	0.25	0.00329321	0.34	-0.000702311	0.00640786	-0.0071003	-0.00620443
YER033C	1	0.671511	1	0.654789	0.51716	0.674865	0.669438	0.25	0.011511	0.34	-0.00521135	0.0171603	0.0148646	0.0094376
YER034W	1	0.75836	1	0.748486	0.572269	0.724993	0.686605	0.25	0.0983597	0.34	0.088486	0.0722692	0.0649925	0.0266047
YER035W	1	0.716586	1	0.685033	0.515695	0.652012	0.634198	0.25	0.0565856	0.34	0.0250329	0.0156948	-0.00798772	-0.0258017
YER036C	1	0.686428	1	0.686303	0.483821	0.667768	0.639675	0.25	0.0264282	0.34	0.0263028	-0.0161785	0.00776783	-0.0203255
YER037W	1	0.632819	1	0.680027	0.489078	0.627944	0.634718	0.25	-0.0271813	0.34	0.0200274	-0.0109223	-0.0320556	-0.0252821
YER038C	1	0.643521	1	0.674981	0.524553	0.660065	0.634001	0.25	-0.0164794	0.34	0.0149806	0.0245535	6.51434e-05	-0.0259991
YER038W-A	1	0.632643	1	0.624693	0.526586	0.662652	0.639962	0.25	-0.0273568	0.34	-0.0353073	0.0265861	0.00265168	-0.0200377
YER039C	1	0.680188	1	0.701526	0.560762	0.667562	0.644878	0.25	0.0201879	0.34	0.0415264	0.060762	0.00756206	-0.0151222
YER040W	1	0.684885	1	0.677864	0.551754	0.646694	0.639187	0.25	0.0248852	0.34	0.017864	0.051754	-0.0133057	-0.0208132
YER041W	1	0.639731	1	0.644523	0.497445	0.651111	0.650832	0.25	-0.020269	0.34	-0.0154773	-0.00255541	-0.00888946	-0.00916812
YER042W	1	0.664654	1	0.687758	0.545253	0.662902	0.638348	0.25	0.00465383	0.34	0.0277576	0.0452529	0.00290186	-0.0216523
YER043C	1	0.659307	1	0.663366	0.498547	0.664025	0.653596	0.25	-0.000692709	0.34	0.00336603	-0.00145298	0.0040255	-0.00640364
YER044C	1	0.723662	1	0.670232	0.473944	0.678058	0.625236	0.25	0.0636624	0.34	0.0102318	-0.026056	0.0180577	-0.0347643
YER044C-A	1	0.691644	1	0.651604	0.478556	0.654257	0.661326	0.25	0.0316438	0.34	-0.00839571	-0.0214445	-0.00574281	0.00132596
YER045C	1	0.675424	1	0.656435	0.48836	0.646358	0.674089	0.25	0.015424	0.34	-0.00356537	-0.0116401	-0.0136419	0.0140887
YER046W	1	0.607972	1	0.619146	0.483028	0.652394	0.676221	0.25	-0.0520283	0.34	-0.040854	-0.0169716	-0.00760636	0.0162214
YER047C	1	0.65543	1	0.660498	0.518022	0.651307	0.653568	0.25	-0.00457029	0.34	0.000498079	0.0180215	-0.00869327	-0.00643201
YER048C	1	0.645529	1	0.681362	0.476452	0.652619	0.649373	0.25	-0.014471	0.34	0.0213617	-0.0235477	-0.00738074	-0.0106268
YER049W	1	0.664113	1	0.668514	0.503948	0.661109	0.642003	0.25	0.00411309	0.34	0.00851427	0.00394755	0.00110928	-0.0179966
YER050C	1	0.65395	1	0.724212	0.532458	0.649116	0.655421	0.25	-0.00605031	0.34	0.0642121	0.0324578	-0.0108843	-0.0045789
YER051W	1	0.668991	1	0.640684	0.476565	0.632259	0.641866	0.25	0.00899079	0.34	-0.0193161	-0.0234348	-0.0277407	-0.018134
YER052C	1	0.691526	1	0.661902	0.518944	0.666424	0.661172	0.25	0.0315259	0.34	0.00190171	0.0189435	0.00642382	0.00117179
YER053C	1	0.679301	1	0.668375	0.519814	0.657377	0.644662	0.25	0.0193008	0.34	0.00837456	0.0198142	-0.00262307	-0.0153384
YER053C-A	1	0.748677	1	0.619649	0.521869	0.634913	0.607344	0.25	0.0886772	0.34	-0.0403506	0.0218692	-0.025087	-0.0526561
YER054C	1	0.682396	1	0.65159	0.493407	0.647093	0.623163	0.25	0.022396	0.34	-0.00841014	-0.00659296	-0.0129066	-0.0368365
YER055C	1	0.67817	1	0.670035	0.495578	0.652358	0.676303	0.25	0.0181705	0.34	0.0100346	-0.00442184	-0.00764183	0.0163026
YER056C	1	0.677114	1	0.662411	0.502717	0.659271	0.660824	0.25	0.0171143	0.34	0.00241129	0.00271703	-0.000728722	0.000823992
YER056C-A	1	0.644802	1	0.691715	0.519803	0.653071	0.649809	0.25	-0.0151985	0.34	0.0317149	0.0198027	-0.00692906	-0.0101913
YER057C	1	0.690696	1	0.686366	0.49487	0.6679	0.634697	0.25	0.0306963	0.34	0.0263656	-0.00512987	0.00789957	-0.0253035
YER058W	1	0.652554	1	0.611539	0.550189	0.654619	0.639203	0.25	-0.00744584	0.34	-0.048461	0.0501893	-0.005381	-0.0207971
YER059W	1	0.667012	1	0.646421	0.523954	0.672755	0.637644	0.25	0.00701171	0.34	-0.0135788	0.0239543	0.0127548	-0.0223565
YER060W	1	0.642936	1	0.690021	0.547486	0.641506	0.649702	0.25	-0.0170641	0.34	0.030021	0.047486	-0.0184937	-0.0102981
YER060W-A	1	0.687062	1	0.644245	0.492477	0.523128	0.628814	0.25	0.0270619	0.34	-0.0157548	-0.00752277	-0.136872	-0.0311857
YER061C	1	0.671173	1	0.650577	0.488336	0.643091	0.665453	0.25	0.0111731	0.34	-0.00942276	-0.0116638	-0.0169089	0.00545283
YER062C	1	0.705509	1	0.709517	0.472542	0.680557	0.654575	0.25	0.0455094	0.34	0.0495174	-0.0274577	0.0205568	-0.00542521
YER063W	1	0.684798	1	0.649035	0.507543	0.64579	0.639556	0.25	0.0247976	0.34	-0.010965	0.00754288	-0.0142096	-0.0204444
YER064C	1	0.684089	1	0.685835	0.5236	0.679338	0.679064	0.25	0.0240889	0.34	0.0258349	0.0235997	0.0193382	0.0190645
YER065C	1	0.684604	1	0.667556	0.524435	0.672769	0.650363	0.25	0.0246039	0.34	0.00755623	0.0244345	0.0127685	-0.00963661
YER067C-A	1	0.636844	1	0.61215	0.445123	0.659005	0.62689	0.25	-0.0231556	0.34	-0.0478497	-0.0548773	-0.000994616	-0.0331098
YER067W	1	0.610975	1	0.607476	0.439883	0.654714	0.621459	0.25	-0.0490254	0.34	-0.0525236	-0.0601169	-0.005286	-0.0385415
YER068C-A	1	0.657775	1	0.629778	0.430565	0.641296	0.643348	0.25	-0.00222545	0.34	-0.030222	-0.0694346	-0.0187042	-0.0166516
YER068W	1	0.694792	1	0.654625	0.498598	0.639345	0.621006	0.25	0.0347921	0.34	-0.00537535	-0.00140202	-0.020655	-0.0389937
YER069W	1	0.652118	1	0.645002	0.501029	0.65217	0.637766	0.25	-0.00788237	0.34	-0.0149979	0.00102895	-0.00783044	-0.0222337
YER070W	1	0.687376	1	0.670589	0.51517	0.671494	0.671096	0.25	0.0273762	0.34	0.0105894	0.0151698	0.0114938	0.0110961
YER071C	1	0.662777	1	0.632701	0.565036	0.651452	0.690013	0.25	0.00277696	0.34	-0.0272989	0.0650357	-0.00854813	0.0300135
YER072W	1	0.65875	1	0.685724	0.490292	0.676495	0.680195	0.25	-0.00124966	0.34	0.0257242	-0.0097082	0.0164947	0.0201949
YER073W	1	0.701109	1	0.637611	0.480913	0.668226	0.656318	0.25	0.0411092	0.34	-0.0223891	-0.0190868	0.00822623	-0.00368193
YER074W	1	0.649431	1	0.650193	0.513167	0.649348	0.656186	0.25	-0.0105691	0.34	-0.00980681	0.0131665	-0.010652	-0.0038138
YER074W-A	1	0.647681	1	0.68783	0.504088	0.696986	0.685055	0.25	-0.0123194	0.34	0.0278302	0.0040876	0.0369862	0.0250549
YER075C	1	0.668194	1	0.679105	0.518845	0.673491	0.676061	0.25	0.00819377	0.34	0.0191049	0.0188453	0.0134909	0.0160613
YER077C	1	0.654642	1	0.658915	0.479974	0.663555	0.654381	0.25	-0.00535753	0.34	-0.00108502	-0.0200258	0.00355531	-0.00561904
YER078C	1	0.66135	1	0.645291	0.521912	0.659311	0.644182	0.25	0.00135044	0.34	-0.0147087	0.0219116	-0.000689135	-0.0158185
YER078W-A	1	0.726838	1	0.689395	0.662973	0.665666	0.705327	0.25	0.0668382	0.34	0.0293952	0.162973	0.00566648	0.0453266
YER079C-A	1	0.67284	1	0.643515	0.457697	0.656797	0.667119	0.25	0.0128402	0.34	-0.0164852	-0.0423032	-0.00320282	0.0071193
YER080W	1	0.666318	0.998783	0.647203	0.50729	0.673088	0.680335	0.25	0.00631795	0.338783	-0.0127971	0.00729006	0.0130882	0.020335
YER081W	1	0.650291	1	0.647263	0.50211	0.65516	0.6652	0.25	-0.0097092	0.34	-0.012737	0.00211033	-0.00483969	0.00520022
YER082C	1	0.680382	1	0.655347	0.501598	0.656957	0.656095	0.25	0.0203824	0.34	-0.0046532	0.00159842	-0.00304338	-0.00390478
YER083C	1	0.680369	1	0.653782	0.539826	0.643461	0.630204	0.25	0.0203692	0.34	-0.00621844	0.0398263	-0.0165388	-0.0297956
YER084W	1	0.726447	1	0.640754	0.513136	0.663434	0.694231	0.25	0.0664467	0.34	-0.0192457	0.0131364	0.00343379	0.0342306
YER084W-A	1	0.691771	1	0.662426	0.505576	0.640382	0.618302	0.25	0.0317713	0.34	0.00242587	0.00557634	-0.0196178	-0.0416984
YER085C	1	0.696349	1	0.65978	0.516292	0.644807	0.622251	0.25	0.0363492	0.34	-0.000219621	0.0162916	-0.0151927	-0.0377494
YER086W	1	0.669382	1	0.663248	0.521179	0.675272	0.641867	0.25	0.00938243	0.34	0.00324831	0.0211788	0.0152718	-0.0181328
YER087C-A	1	0.624969	1	0.701889	0.534419	0.670318	0.652556	0.25	-0.0350313	0.34	0.0418894	0.0344192	0.0103182	-0.00744428
YER087C-B	1	0.671917	1	0.670794	0.515936	0.634101	0.636267	0.25	0.0119173	0.34	0.0107945	0.0159361	-0.0258992	-0.0237335
YER087W	1	0.63114	1	0.658556	0.524183	0.677387	0.664949	0.25	-0.0288602	0.34	-0.00144407	0.0241831	0.0173873	0.00494891
YER088C	1	0.697429	1	0.675806	0.522142	0.682094	0.657693	0.25	0.0374286	0.34	0.0158055	0.0221415	0.0220939	-0.00230685
YER088C-A	1	0.709424	1	0.657234	0.52919	0.662376	0.695321	0.25	0.0494241	0.34	-0.00276613	0.0291901	0.00237556	0.0353212
YER089C	1	0.653411	1	0.681843	0.549419	0.650754	0.650695	0.25	-0.00658875	0.34	0.0218433	0.0494192	-0.00924597	-0.00930542
YER090C-A	1	0.761107	1	0.641848	0.607624	0.671189	0.685674	0.25	0.101107	0.34	-0.018152	0.107624	0.0111891	0.0256743
YER090W	1	0.679608	1	0.66386	0.551259	0.650025	0.651537	0.25	0.0196077	0.34	0.00386049	0.051259	-0.00997521	-0.00846349
YER091C	1	0.675557	1	0.636758	0.507111	0.659327	0.646507	0.25	0.0155567	0.34	-0.0232422	0.00711148	-0.000672847	-0.0134932
YER091C-A	1	0.678543	1	0.703677	0.541513	0.687646	0.676699	0.25	0.0185435	0.34	0.0436772	0.0415129	0.0276462	0.0166986
YER092W	1	0.637667	1	0.674441	0.509856	0.689621	0.697247	0.25	-0.0223334	0.34	0.0144409	0.00985629	0.0296213	0.0372466
YER093C	1	0.663337	1	0.662826	0.496564	0.655159	0.656639	0.25	0.00333713	0.34	0.00282578	-0.00343595	-0.00484067	-0.00336079
YER093C-A	1	0.693959	1	0.635771	0.525909	0.665286	0.627574	0.25	0.0339589	0.34	-0.0242289	0.0259086	0.00528604	-0.0324261
YER094C	1	0.681181	1	0.659652	0.509862	0.678106	0.659725	0.25	0.0211807	0.34	-0.000348184	0.00986244	0.0181062	-0.000274795
YER095W	1	0.689671	1	0.689499	0.50486	0.649631	0.656793	0.25	0.0296705	0.34	0.0294985	0.00486	-0.0103689	-0.00320687
YER096W	1	0.671704	1	0.664244	0.509391	0.670493	0.672043	0.25	0.0117036	0.34	0.00424366	0.00939058	0.0104925	0.0120434
YER098W	1	0.665873	1	0.68873	0.515108	0.648324	0.66122	0.25	0.00587251	0.34	0.0287296	0.0151083	-0.011676	0.00121997
YER099C	1	0.685855	1	0.669077	0.482475	0.657636	0.682388	0.25	0.0258548	0.34	0.00907688	-0.0175255	-0.00236442	0.0223879
YER100W	1	0.62749	1	0.673378	0.484098	0.659474	0.671007	0.25	-0.0325098	0.34	0.0133779	-0.0159023	-0.000525601	0.0110068
YER101C	1	0.677487	1	0.697052	0.522277	0.684878	0.692549	0.25	0.0174873	0.34	0.0370519	0.0222772	0.024878	0.0325491
YER103W	1	0.686046	1	0.694113	0.529855	0.665437	0.668755	0.25	0.0260463	0.34	0.0341131	0.0298548	0.00543656	0.0087549
YER104W	1	0.699302	1	0.615195	0.49428	0.708021	0.681267	0.25	0.0393021	0.34	-0.0448054	-0.00572037	0.0480213	0.0212672
YER105C	1	0.673648	1	0.647112	0.525309	0.664098	0.667875	0.25	0.0136482	0.34	-0.0128883	0.0253085	0.00409817	0.00787493
YER106W	1	0.659278	1	0.663541	0.548577	0.664577	0.681922	0.25	-0.000722375	0.34	0.0035413	0.0485771	0.00457703	0.0219221
YER107C	1	0.649583	1	0.653309	0.526211	0.663933	0.652472	0.25	-0.0104171	0.34	-0.00669136	0.0262111	0.00393344	-0.00752756
YER107W-A	1	0.671602	1	0.674578	0.540935	0.664399	0.618952	0.25	0.0116017	0.34	0.0145779	0.0409354	0.00439922	-0.0410482
YER109C	1	0.667626	1	0.703539	0.524867	0.665016	0.659552	0.25	0.00762632	0.34	0.0435385	0.0248671	0.00501565	-0.000448144
YER110C	1	0.670919	1	0.679224	0.504646	0.674644	0.685293	0.25	0.0109194	0.34	0.0192238	0.00464637	0.0146442	0.0252934
YER111C	1	0.673742	1	0.652983	0.507813	0.660956	0.662985	0.25	0.0137421	0.34	-0.00701671	0.00781303	0.000955611	0.00298458
YER112W	1	0.690583	1	0.620676	0.499399	0.657897	0.661218	0.25	0.0305833	0.34	-0.0393235	-0.000600892	-0.00210306	0.00121822
YER113C	1	0.666017	1	0.674846	0.495291	0.668909	0.646756	0.25	0.00601692	0.34	0.0148463	-0.00470858	0.00890893	-0.0132436
YER114C	1	0.666816	1	0.677213	0.514127	0.660075	0.654316	0.25	0.00681605	0.34	0.0172132	0.0141271	7.48806e-05	-0.00568431
YER115C	1	0.686437	1	0.722301	0.517479	0.672942	0.650411	0.25	0.0264375	0.34	0.0623008	0.0174789	0.0129417	-0.00958891
YER116C	1	0.702335	1	0.67238	0.52089	0.679229	0.66673	0.25	0.0423351	0.34	0.0123802	0.02089	0.0192285	0.00673047
YER117W	1	0.657	1	0.651419	0.466822	0.655808	0.670671	0.25	-0.00299991	0.34	-0.0085808	-0.0331783	-0.00419155	0.0106709
YER119C	1	0.645564	1	0.678691	0.52676	0.676849	0.648262	0.25	-0.0144356	0.34	0.0186912	0.02676	0.0168494	-0.0117378
YER120W	1	0.66915	1	0.704989	0.575896	0.671762	0.667948	0.25	0.00914987	0.34	0.0449891	0.0758957	0.0117618	0.00794815
YER122C	1	0.635216	1	0.677986	0.482869	0.648265	0.660637	0.25	-0.0247841	0.34	0.0179864	-0.0171312	-0.011735	0.00063699
YER123W	1	0.692857	1	0.648806	0.476883	0.675288	0.671429	0.25	0.0328572	0.34	-0.0111939	-0.0231172	0.0152879	0.0114292
YER124C	1	0.703294	1	0.695768	0.494629	0.663008	0.668904	0.25	0.0432939	0.34	0.0357676	-0.00537079	0.0030083	0.00890376
YER125W	1	0.694348	1	0.688813	0.530353	0.665317	0.673349	0.25	0.0343482	0.34	0.0288129	0.030353	0.00531701	0.0133493
YER126C	1	0.599396	1	0.634048	0.510504	0.647152	0.650057	0.25	-0.0606041	0.34	-0.0259522	0.0105038	-0.0128484	-0.00994302
YER127W	1	0.637032	1	0.658406	0.485059	0.666852	0.651187	0.25	-0.0229676	0.34	-0.00159409	-0.014941	0.00685233	-0.00881277
YER128W	1	0.697978	1	0.696827	0.466126	0.660111	0.664493	0.25	0.0379781	0.34	0.0368272	-0.033874	0.000111027	0.00449325
YER130C	1	0.676008	1	0.677789	0.496522	0.657943	0.657887	0.25	0.0160078	0.34	0.0177888	-0.00347783	-0.00205711	-0.00211308
YER131W	1	0.660747	1	0.686264	0.516333	0.673154	0.688814	0.25	0.000747331	0.34	0.0262639	0.0163327	0.0131542	0.0288139
YER133W	1	0.646242	1	0.654203	0.507707	0.652941	0.69501	0.25	-0.0137581	0.34	-0.00579684	0.00770675	-0.00705865	0.0350104
YER136W	1	0.677009	1	0.512814	0.514798	0.648251	0.622587	0.25	0.0170088	0.34	-0.147186	0.014798	-0.0117487	-0.037413
YER139C	1	0.597522	1	0.647014	0.497727	0.662966	0.672084	0.25	-0.0624783	0.34	-0.0129862	-0.00227349	0.00296598	0.012084
YER140W	1	0.679524	1	0.654145	0.49059	0.639081	0.633469	0.25	0.0195236	0.34	-0.00585471	-0.0094099	-0.0209195	-0.0265314
YER141W	1	0.640842	1	0.663845	0.505117	0.659266	0.645517	0.25	-0.0191582	0.34	0.00384517	0.00511706	-0.000733617	-0.014483
YER142C	1	0.653383	1	0.65617	0.475542	0.65668	0.632762	0.25	-0.00661703	0.34	-0.00382979	-0.0244581	-0.00332027	-0.0272381
YER143W	1	0.628331	1	0.641208	0.514765	0.670027	0.683589	0.25	-0.0316685	0.34	-0.0187925	0.0147651	0.0100274	0.023589
YER144C	1	0.693581	1	0.677053	0.514107	0.668403	0.655609	0.25	0.033581	0.34	0.0170528	0.0141068	0.00840318	-0.00439141
YER145C	1	0.717784	1	0.677437	0.550827	0.684312	0.667264	0.25	0.0577837	0.34	0.0174372	0.050827	0.0243123	0.00726426
YER145C-A	1	0.665517	1	0.722364	0.506713	0.664166	0.643254	0.25	0.00551677	0.34	0.0623643	0.00671346	0.00416611	-0.0167458
YER146W	1	0.664128	1	0.724319	0.501475	0.674825	0.645124	0.25	0.00412765	0.34	0.0643195	0.00147493	0.0148251	-0.0148758
YER147C	1	0.692021	1	0.718971	0.546976	0.649946	0.65338	0.25	0.0320207	0.34	0.0589707	0.0469761	-0.0100537	-0.00662001
YER147C-A	1	0.745627	1	0.690515	0.562571	0.682777	0.677567	0.25	0.085627	0.34	0.0305153	0.0625705	0.0227774	0.0175666
YER148W	1	0.682832	1	0.681057	0.519538	0.674024	0.66376	0.25	0.0228316	0.34	0.0210566	0.0195376	0.0140241	0.00376005
YER148W-A	1	0.668073	1	0.675085	0.515942	0.662282	0.651226	0.25	0.00807279	0.34	0.0150852	0.0159418	0.00228203	-0.00877428
YER149C	1	0.656274	1	0.672739	0.50406	0.673876	0.665661	0.25	-0.00372592	0.34	0.012739	0.00406033	0.0138762	0.00566109
YER150W	1	0.689596	1	0.656006	0.49013	0.667162	0.662935	0.25	0.0295959	0.34	-0.00399405	-0.00986996	0.00716158	0.00293497
YER151C	1	0.693926	1	0.656346	0.517218	0.66205	0.663336	0.25	0.0339255	0.34	-0.00365379	0.017218	0.00205049	0.00333589
YER152C	1	0.75385	1	0.7451	0.527543	0.665849	0.658458	0.25	0.0938496	0.34	0.0850998	0.0275428	0.00584875	-0.00154249
YER152W-A	1	0.730689	1	0.756354	0.545195	0.662829	0.658703	0.25	0.0706892	0.34	0.0963536	0.0451945	0.00282888	-0.00129722
YER153C	1	0.695896	1	0.725571	0.564824	0.671486	0.638378	0.25	0.0358962	0.34	0.0655714	0.0648235	0.0114865	-0.0216219
YER154W	1	0.661825	1	0.673642	0.520434	0.650502	0.665564	0.25	0.0018254	0.34	0.0136424	0.0204345	-0.00949817	0.00556422
YER155C	1	0.662758	1	0.671454	0.501453	0.665512	0.669187	0.25	0.00275765	0.34	0.0114543	0.00145319	0.00551189	0.00918735
YER156C	1	0.642334	1	0.705473	0.525803	0.666835	0.64923	0.25	-0.017666	0.34	0.0454733	0.0258029	0.00683522	-0.01077
YER157W	1	0.673823	1	0.68957	0.51701	0.634529	0.654558	0.25	0.0138227	0.34	0.0295703	0.0170099	-0.025471	-0.00544241
YER158C	1	0.690593	1	0.691733	0.505597	0.676964	0.65474	0.25	0.0305929	0.34	0.0317329	0.00559673	0.0169635	-0.00526033
YER158W-A	1	0.61759	1	0.772077	0.591804	0.68086	0.688974	0.25	-0.0424103	0.34	0.112077	0.0918045	0.0208602	0.0289743
YER159C	1	0.564998	1	0.692553	0.494153	0.665327	0.678174	0.25	-0.0950018	0.34	0.0325534	-0.00584741	0.00532711	0.0181737
YER161C	1	0.673613	1	0.673041	0.52597	0.648537	0.668241	0.25	0.0136132	0.34	0.0130406	0.0259705	-0.0114634	0.00824101
YER162C	1	0.663022	1	0.658709	0.468035	0.666128	0.653035	0.25	0.00302185	0.34	-0.00129113	-0.0319653	0.00612814	-0.0069648
YER163C	1	0.667814	1	0.661519	0.49314	0.662042	0.674368	0.25	0.00781373	0.34	0.00151873	-0.00685951	0.0020422	0.0143677
YER164W	1	0.656284	1	0.669919	0.520289	0.675049	0.658471	0.25	-0.00371591	0.34	0.00991918	0.0202887	0.0150493	-0.00152924
YER165C-A	1	0.705447	1	0.643323	0.538368	0.65123	0.636949	0.25	0.0454469	0.34	-0.016677	0.0383676	-0.00876995	-0.0230514
YER165W	1	0.674632	1	0.648659	0.50952	0.667813	0.654407	0.25	0.0146319	0.34	-0.0113413	0.0095196	0.00781334	-0.00559251
YER166W	1	0.664029	1	0.671519	0.492497	0.654922	0.654682	0.25	0.00402866	0.34	0.0115187	-0.0075029	-0.00507813	-0.00531834
YER167W	1	0.661956	1	0.664835	0.532379	0.674524	0.664747	0.25	0.00195648	0.34	0.00483485	0.0323786	0.0145236	0.00474731
YER168C	1	0.700138	1	0.668277	0.525632	0.667773	0.659342	0.25	0.0401379	0.34	0.00827726	0.0256321	0.00777325	-0.000658456
YER169W	1	0.651595	1	0.676093	0.507807	0.668586	0.666428	0.25	-0.00840464	0.34	0.0160927	0.00780668	0.0085865	0.00642825
YER170W	1	0.747327	1	0.686051	0.524901	0.658131	0.636089	0.25	0.0873273	0.34	0.0260508	0.0249008	-0.00186891	-0.0239111
YER171W	1	0.686487	1	0.67062	0.502088	0.66472	0.656301	0.25	0.0264874	0.34	0.01062	0.0020879	0.00471968	-0.0036988
YER172C	1	0.684323	1	0.667725	0.515431	0.659083	0.664511	0.25	0.0243234	0.34	0.00772486	0.0154309	-0.000916816	0.00451098
YER173W	1	0.650308	1	0.654808	0.493477	0.663303	0.663375	0.25	-0.00969237	0.34	-0.00519186	-0.00652286	0.00330271	0.00337531
YER174C	1	0.669548	1	0.669904	0.492134	0.652008	0.644969	0.25	0.00954794	0.34	0.00990381	-0.00786601	-0.00799175	-0.0150306
YER175C	1	0.640563	1	0.700169	0.518962	0.670519	0.646558	0.25	-0.0194368	0.34	0.040169	0.0189622	0.0105188	-0.0134419
YER176W	1	0.63818	1	0.667849	0.499309	0.660266	0.658188	0.25	-0.0218198	0.34	0.0078487	-0.000691239	0.000266065	-0.00181169
YER177W	1	0.675779	1	0.676211	0.479835	0.648948	0.65104	0.25	0.0157794	0.34	0.0162106	-0.0201645	-0.0110516	-0.00896035
YER178W	1	0.705913	1	0.670606	0.532769	0.665804	0.67182	0.25	0.0459132	0.34	0.010606	0.0327692	0.00580433	0.0118204
YER179W	1	0.66529	1	0.663599	0.562794	0.650403	0.65467	0.25	0.00529019	0.34	0.0035989	0.0627945	-0.00959679	-0.00532972
YER180C	1	0.650096	1	0.662378	0.481373	0.664959	0.673001	0.25	-0.00990442	0.34	0.00237763	-0.0186272	0.00495911	0.0130012
YER180C-A	1	0.582726	1	0.608662	0.438655	0.651834	0.652924	0.25	-0.0772739	0.34	-0.0513377	-0.0613447	-0.00816582	-0.00707629
YFL001W	0.530431	0.646417	1	0.669469	0.55976	0.988426	0.683681	-0.219569	-0.0135834	0.34	0.00946941	0.0597596	0.328426	0.0236806
YFL002C	0.501493	0.67098	1	0.662127	0.487388	0.990924	0.663426	-0.248507	0.0109801	0.34	0.00212701	-0.0126123	0.330924	0.003426
YFL003C	0.493302	0.63951	1	0.652554	0.493215	0.988797	0.64125	-0.256698	-0.0204897	0.34	-0.00744608	-0.00678486	0.328797	-0.0187504
YFL004W	0.493812	0.661838	1	0.649716	0.505768	0.99053	0.651703	-0.256188	0.00183835	0.34	-0.0102839	0.00576765	0.33053	-0.00829736
YFL005W	0.468336	0.683398	1	0.640837	0.473046	0.993538	0.671309	-0.281664	0.023398	0.34	-0.019163	-0.0269545	0.333538	0.0113094
YFL007W	0.499273	0.664351	1	0.649443	0.486102	0.991556	0.649926	-0.250727	0.00435124	0.34	-0.0105573	-0.0138977	0.331556	-0.0100741
YFL008W	0.504368	0.664852	1	0.681063	0.483597	0.993635	0.652072	-0.245632	0.00485221	0.34	0.0210626	-0.016403	0.333635	-0.00792848
YFL009W	0.512014	0.658486	1	0.666041	0.496005	0.991407	0.64335	-0.237986	-0.00151383	0.34	0.00604078	-0.00399454	0.331407	-0.0166501
YFL010C	0.49705	0.706893	1	0.633628	0.46766	0.989652	0.628278	-0.25295	0.0468931	0.34	-0.0263718	-0.0323397	0.329652	-0.031722
YFL011W	0.504749	0.678125	1	0.644324	0.472249	0.989748	0.636959	-0.245251	0.0181245	0.34	-0.0156763	-0.0277512	0.329748	-0.0230412
YFL012W	0.506117	0.687318	1	0.664663	0.508651	0.990868	0.670776	-0.243883	0.0273177	0.34	0.0046633	0.00865115	0.330868	0.0107762
YFL012W-A	0.516949	0.705253	1	0.636608	0.522828	0.994973	0.677687	-0.233051	0.045253	0.34	-0.0233924	0.0228276	0.334973	0.017687
YFL013C	0.511906	0.688076	1	0.676191	0.538832	0.989791	0.636236	-0.238094	0.0280757	0.34	0.0161905	0.0388324	0.329791	-0.0237637
YFL014W	0.530374	0.747743	1	0.658178	0.520231	0.994439	0.658951	-0.219626	0.0877427	0.34	-0.00182234	0.0202306	0.334439	-0.00104924
YFL015C	0.601583	0.777939	1	0.721337	0.572488	0.987649	0.666582	-0.148417	0.117939	0.34	0.0613366	0.0724876	0.327649	0.00658246
YFL015W-A	0.628497	0.764402	1	0.735594	0.623092	0.989612	0.671066	-0.121503	0.104402	0.34	0.0755943	0.123092	0.329612	0.011066
YFL016C	0.579458	0.718946	1	0.680477	0.516144	0.991769	0.666489	-0.170542	0.0589455	0.34	0.0204767	0.0161445	0.331769	0.00648947
YFL017C	0.555185	0.707926	1	0.698388	0.529666	0.995352	0.618115	-0.194815	0.0479258	0.34	0.0383878	0.0296663	0.335352	-0.041885
YFL017W-A	0.423418	0.663221	1	0.655075	0.531006	0.997069	0.628839	-0.326582	0.00322146	0.34	-0.00492458	0.0310063	0.337069	-0.0311609
YFL018C	0.493809	0.68689	1	0.683478	0.485875	0.994453	0.647611	-0.256191	0.0268897	0.34	0.0234779	-0.0141252	0.334453	-0.012389
YFL022C	0.572339	0.696004	1	0.710596	0.525196	0.992179	0.651056	-0.177661	0.0360036	0.34	0.0505956	0.0251959	0.332179	-0.00894445
YFL023W	0.501899	0.693168	1	0.65733	0.538989	0.992155	0.6385	-0.248101	0.0331682	0.34	-0.00266974	0.0389887	0.332155	-0.0215002
YFL024C	0.510338	0.65269	1	0.650415	0.488306	0.988983	0.640544	-0.239662	-0.00731041	0.34	-0.00958511	-0.0116937	0.328983	-0.0194557
YFL025C	0.488726	0.650774	1	0.670859	0.517619	0.992295	0.668531	-0.261274	-0.00922606	0.34	0.0108593	0.017619	0.332295	0.00853144
YFL026W	0.543234	0.715083	1	0.678617	0.516362	0.991276	0.666591	-0.206766	0.0550832	0.34	0.0186172	0.0163616	0.331276	0.0065905
YFL027C	0.517893	0.648556	1	0.649895	0.552682	0.992715	0.649073	-0.232107	-0.011444	0.34	-0.010105	0.0526825	0.332715	-0.010927
YFL028C	0.539278	0.652356	1	0.659587	0.481183	0.989521	0.660991	-0.210722	-0.00764411	0.34	-0.000412561	-0.0188165	0.329521	0.000990562
YFL029C	0.504151	0.659572	1	0.646181	0.463181	0.991684	0.645591	-0.245849	-0.000427865	0.34	-0.0138185	-0.0368195	0.331684	-0.0144092
YFL030W	0.511943	0.67991	1	0.670066	0.529048	0.988546	0.652981	-0.238057	0.0199104	0.34	0.010066	0.0290475	0.328546	-0.00701874
YFL031C-A	0.386776	0.801495	1	0.554248	0.409232	0.984011	0.634963	-0.363224	0.141495	0.34	-0.105752	-0.0907684	0.324011	-0.0250372
YFL031W	0.443346	0.664035	1	0.647108	0.4293	0.992459	0.655269	-0.306654	0.00403549	0.34	-0.0128922	-0.0707	0.332459	-0.00473062
YFL033C	0.500769	0.669227	1	0.652474	0.480643	0.99258	0.65086	-0.249231	0.0092275	0.34	-0.00752564	-0.0193573	0.33258	-0.00913977
YFL034C-A	0.483572	0.668557	1	0.663294	0.523044	0.992119	0.664087	-0.266428	0.00855699	0.34	0.00329369	0.0230443	0.332119	0.00408685
YFL034C-B	0.508971	0.713002	1	0.666761	0.500338	0.99239	0.678494	-0.241029	0.0530019	0.34	0.00676055	0.000338282	0.33239	0.0184941
YFL034W	0.489981	0.680885	1	0.672307	0.513776	0.992124	0.662505	-0.260019	0.020885	0.34	0.0123073	0.013776	0.332124	0.00250547
YFL036W	0.496218	0.657499	1	0.666766	0.506039	0.991685	0.671257	-0.253782	-0.00250089	0.34	0.0067657	0.00603857	0.331685	0.0112573
YFL037W	0.53459	0.684225	1	0.649319	0.0635057	0.991902	0.658906	-0.21541	0.0242246	0.34	-0.0106808	-0.436494	0.331902	-0.00109352
YFL038C	0.553475	0.625413	1	0.689377	0.480605	0.990432	0.667723	-0.196525	-0.0345875	0.34	0.029377	-0.0193947	0.330432	0.00772312
YFL039C	0.513255	0.708124	1	0.690112	0.522202	0.993149	0.65884	-0.236745	0.0481244	0.34	0.0301121	0.0222025	0.333149	-0.00115956
YFL040W	0.526106	0.698333	1	0.70812	0.516076	0.994333	0.673562	-0.223894	0.0383325	0.34	0.04812	0.0160759	0.334333	0.0135623
YFL041W	0.511446	0.670646	1	0.679887	0.479779	0.990774	0.670937	-0.238554	0.0106461	0.34	0.0198874	-0.0202209	0.330774	0.0109367
YFL042C	0.530409	0.677975	1	0.696962	0.548215	0.990148	0.660507	-0.219591	0.0179749	0.34	0.0369625	0.0482151	0.330148	0.000506727
YFL044C	0.542413	0.693322	1	0.737362	0.487403	0.993199	0.673639	-0.207587	0.0333219	0.34	0.0773623	-0.0125968	0.333199	0.0136395
YFL045C	0.508493	0.669877	1	1	0.52771	0.986057	0.659761	-0.241507	0.00987735	0.34	0.34	0.0277101	0.326057	-0.000238523
YFL046W	0.482277	0.640055	1	1	0.466363	0.992726	0.671414	-0.267723	-0.0199454	0.34	0.34	-0.0336372	0.332726	0.0114136
YFL047W	0.532024	0.667439	1	1	0.51247	0.993599	0.651284	-0.217976	0.00743925	0.34	0.34	0.0124701	0.333599	-0.00871611
YFL048C	0.539403	0.690409	1	1	0.485754	0.993459	0.649464	-0.210597	0.0304089	0.34	0.34	-0.0142459	0.333459	-0.0105356
YFL049W	0.531803	0.697055	1	1	0.531058	0.992879	0.638837	-0.218197	0.0370546	0.34	0.34	0.0310578	0.332879	-0.0211634
YFL053W	0.668208	0	1	1	0.505926	0.993762	0.612536	-0.0817919	-0.66	0.34	0.34	0.00592649	0.333762	-0.0474636
YFL054C	0.684845	0	1	1	0.547211	0.989538	0.607592	-0.0651549	-0.66	0.34	0.34	0.047211	0.329538	-0.0524077
YFL055W	0.638736	0	1	1	0.50777	0.993842	0.636167	-0.111264	-0.66	0.34	0.34	0.00777016	0.333842	-0.0238326
YFR001W	0.505725	0.630258	1	0.667644	0.489924	0.992713	0.674377	-0.244275	-0.0297419	0.34	0.00764362	-0.0100759	0.332713	0.0143771
YFR002W	0.46756	0.676944	1	0.642127	0.503278	0.991154	0.643949	-0.28244	0.0169436	0.34	-0.0178727	0.0032784	0.331154	-0.0160515
YFR003C	0.552327	0.677731	1	0.732614	0.517945	0.990821	0.642541	-0.197673	0.0177306	0.34	0.0726139	0.0179448	0.330821	-0.0174586
YFR004W	0.488003	0.65134	1	0.615172	0.505341	0.9908	0.668581	-0.261997	-0.00865954	0.34	-0.0448278	0.00534051	0.3308	0.00858121
YFR005C	0.49267	0.654621	1	0.681246	0.487738	0.99293	0.661748	-0.25733	-0.00537864	0.34	0.0212464	-0.0122622	0.33293	0.00174788
YFR006W	0.514299	0.686774	1	0.692402	0.475147	0.990832	0.667005	-0.235701	0.0267742	0.34	0.0324024	-0.0248525	0.330832	0.00700541
YFR009W-A	0.508863	0.725909	1	0.733135	0.510409	0.995399	0.649555	-0.241137	0.0659095	0.34	0.0731349	0.0104093	0.335399	-0.010445
YFR010W	0.506906	0.679607	1	0.679793	0.521333	0.992329	0.649172	-0.243094	0.0196069	0.34	0.0197926	0.0213326	0.332329	-0.0108284
YFR010W-A	0.446112	0.720801	1	0.653869	0.479348	0.993351	0.599648	-0.303888	0.0608005	0.34	-0.00613149	-0.0206519	0.333351	-0.0603517
YFR011C	0.457872	0.698406	1	0.649778	0.493073	0.994001	0.618003	-0.292128	0.0384062	0.34	-0.0102221	-0.00692664	0.334001	-0.0419974
YFR014C	0.53119	0.668361	1	0.680883	0.520432	0.993754	0.642001	-0.21881	0.00836121	0.34	0.0208829	0.020432	0.333754	-0.0179986
YFR015C	0.530443	0.652886	1	0.686474	0.529301	0.993409	0.693328	-0.219557	-0.00711443	0.34	0.026474	0.0293014	0.333409	0.0333283
YFR017C	0.583019	0.716398	1	0.777166	0.51382	0.99011	0.67717	-0.166981	0.0563981	0.34	0.117166	0.0138199	0.33011	0.0171704
YFR018C	0.5699	0.717661	1	0.791754	0.570377	0.992123	0.644057	-0.1801	0.0576615	0.34	0.131754	0.0703766	0.332123	-0.0159433
YFR019W	0.541579	0.682059	1	0.681952	0.495913	0.991312	0.660208	-0.208421	0.0220593	0.34	0.0219521	-0.00408656	0.331312	0.000207706
YFR021W	0.511446	0.676099	1	0.68116	0.500538	0.991684	0.664615	-0.238554	0.0160987	0.34	0.0211604	0.000538478	0.331684	0.00461454
YFR022W	0.457338	0.650612	1	0.641528	0.519451	0.994312	0.659393	-0.292662	-0.00938795	0.34	-0.0184722	0.0194512	0.334312	-0.000606846
YFR023W	0.512633	0.660148	1	0.659805	0.492117	0.99189	0.651679	-0.237367	0.000147842	0.34	-0.000194915	-0.00788277	0.33189	-0.008321
YFR024C-A	0.524675	0.669961	1	0.639423	0.513316	0.991841	0.65221	-0.225325	0.00996101	0.34	-0.0205766	0.0133163	0.331841	-0.00779031
YFR025C	0.509371	0.699952	1	0.665839	0.531851	0.988797	0.648161	-0.240629	0.0399524	0.34	0.00583906	0.0318514	0.328797	-0.0118394
YFR027W	0.467795	0.561144	1	0.641795	0.473806	0.989627	0.607407	-0.282205	-0.0988565	0.34	-0.0182051	-0.0261939	0.329627	-0.0525926
YFR028C	0.465831	0.654476	1	0.647876	0.519114	0.992822	0.626554	-0.284169	-0.00552444	0.34	-0.0121238	0.0191144	0.332822	-0.033446
YFR029W	0.531914	0.682426	1	0.692182	0.502035	0.993995	0.661323	-0.218086	0.0224256	0.34	0.0321817	0.00203493	0.333995	0.0013229
YFR030W	0.509426	0.674504	1	0.657042	0.490365	0.993277	0.664772	-0.240574	0.0145042	0.34	-0.0029582	-0.00963548	0.333277	0.00477215
YFR031C	0.498017	0.653492	1	0.679591	0.496715	0.990407	0.662546	-0.251983	-0.00650767	0.34	0.019591	-0.00328507	0.330407	0.0025459
YFR031C-A	0.47819	0.716871	1	0.672331	0.512186	0.989137	0.667697	-0.27181	0.0568715	0.34	0.0123306	0.0121856	0.329137	0.00769655
YFR032C	0.609889	0.731233	1	0.720377	0.601517	0.991616	0.631377	-0.140111	0.0712326	0.34	0.0603767	0.101517	0.331616	-0.0286227
YFR032C-A	0.468323	0.638262	1	0.581193	0.47839	0.983187	0.649351	-0.281677	-0.0217382	0.34	-0.078807	-0.0216099	0.323187	-0.0106487
YFR032C-B	0.553074	0.785371	1	0.712054	0.567331	0.994265	0.622836	-0.196926	0.125371	0.34	0.0520541	0.0673314	0.334265	-0.0371637
YFR033C	0.667589	0.821054	1	0.823923	0.613538	0.990537	0.707146	-0.0824109	0.161054	0.34	0.163923	0.113538	0.330537	0.0471461
YFR034C	0.563431	0.721745	1	0.755819	0.504472	0.990547	0.651166	-0.186569	0.0617455	0.34	0.0958194	0.0044719	0.330547	-0.00883418
YFR035C	0.590321	0.703606	1	0.660746	0.463676	0.995505	0.694273	-0.159679	0.0436056	0.34	0.000746038	-0.0363242	0.335505	0.0342735
YFR036W	0.586028	0.736215	1	0.730011	0.581915	0.996435	0.7077	-0.163972	0.0762146	0.34	0.0700105	0.0819146	0.336435	0.0477005
YFR036W-A	0.486064	0.731991	1	0.712315	0.451825	0.995266	0.600886	-0.263936	0.0719907	0.34	0.0523147	-0.0481746	0.335266	-0.0591141
YFR038W	0.481848	0.679163	1	0.660002	0.488853	0.992863	0.652348	-0.268152	0.0191631	0.34	2.16725e-06	-0.011147	0.332863	-0.00765228
YFR039C	0.56134	0.68336	1	0.665989	0.523253	0.992963	0.665879	-0.18866	0.0233595	0.34	0.00598933	0.0232531	0.332963	0.0058787
YFR040W	0.497117	0.668778	1	0.677539	0.483935	0.989386	0.669184	-0.252883	0.00877838	0.34	0.0175391	-0.0160653	0.329386	0.00918398
YFR041C	0.50087	0.651041	1	0.688938	0.51194	0.991803	0.622883	-0.24913	-0.00895881	0.34	0.0289385	0.01194	0.331803	-0.0371173
YFR042W	0.580803	0.687671	1	0.699555	0.46942	0.993642	0.674413	-0.169197	0.0276706	0.34	0.0395548	-0.0305802	0.333642	0.0144126
YFR043C	0.533212	0.692077	1	0.604265	0.518539	0.994077	0.637878	-0.216788	0.0320769	0.34	-0.0557353	0.018539	0.334077	-0.0221221
YFR044C	0.534089	0.679057	1	0.684031	0.51008	0.994848	0.678547	-0.215911	0.0190567	0.34	0.0240313	0.0100797	0.334848	0.0185468
YFR045W	0.499438	0.664336	1	0.657828	0.45434	0.991239	0.661146	-0.250562	0.00433619	0.34	-0.00217196	-0.0456603	0.331239	0.00114619
YFR046C	0.489683	0.69323	1	0.676278	0.531406	0.988184	0.651517	-0.260317	0.0332295	0.34	0.0162784	0.031406	0.328184	-0.00848296
YFR047C	0.45739	0.64572	1	0.559695	0.443904	0.98739	0.641498	-0.29261	-0.0142799	0.34	-0.100305	-0.0560961	0.32739	-0.0185024
YFR048W	0.506735	0.684066	1	0.691998	0.494812	0.991246	0.649316	-0.243265	0.0240661	0.34	0.0319984	-0.00518831	0.331246	-0.0106844
YFR049W	0.559485	0.737328	1	0.693316	0.503221	0.990193	0.64832	-0.190515	0.0773277	0.34	0.0333157	0.00322061	0.330193	-0.0116796
YFR050C	0.532749	0.737684	1	0.694834	0.531924	0.991047	0.651049	-0.217251	0.0776843	0.34	0.0348338	0.0319243	0.331047	-0.00895068
YFR051C	0.489569	0.67437	1	0.656841	0.507719	0.994195	0.64195	-0.260431	0.0143702	0.34	-0.00315873	0.00771888	0.334195	-0.0180495
YFR052C-A	0.458939	0.67103	1	0.650268	0.439898	0.988867	0.606271	-0.291061	0.0110301	0.34	-0.00973231	-0.0601019	0.328867	-0.0537287
YFR052W	0.501009	0.684131	1	0.676894	0.500778	0.992836	0.622399	-0.248991	0.0241312	0.34	0.0168944	0.000777563	0.332836	-0.0376013
YFR053C	0.547863	0.663086	1	0.648689	0.460696	0.990799	0.649714	-0.202137	0.00308589	0.34	-0.0113113	-0.0393038	0.330799	-0.0102862
YGL001C	0.754113	0.646025	0.781747	0.689728	0.497705	0.664505	0.667138	0.00411282	-0.0139754	0.121747	0.0297278	-0.00229462	0.00450502	0.00713817
YGL002W	0.744226	0.668768	0.752659	0.635759	0.505152	0.67648	0.667921	-0.00577371	0.00876814	0.0926588	-0.0242407	0.00515172	0.0164802	0.00792117
YGL003C	0.758391	0.686217	0.726084	0.647904	0.52309	0.672887	0.677219	0.00839143	0.0262172	0.0660837	-0.0120957	0.02309	0.0128866	0.0172186
YGL004C	0.772938	0.66357	0.749468	0.642981	0.485948	0.669419	0.659054	0.0229378	0.00357018	0.0894676	-0.0170185	-0.014052	0.00941918	-0.00094647
YGL005C	0.758513	0.709858	0.749056	0.622559	0.490787	0.695224	0.67588	0.00851251	0.0498576	0.0890563	-0.0374408	-0.00921335	0.0352236	0.0158796
YGL006W	0.758421	0.696325	0.777326	0.670784	0.510655	0.660109	0.649069	0.00842104	0.0363251	0.117326	0.0107845	0.0106546	0.000109387	-0.0109311
YGL007W	0.772148	0.631905	0.716048	0.676784	0.495267	0.661925	0.666917	0.0221479	-0.0280945	0.0560484	0.0167836	-0.00473284	0.00192451	0.00691694
YGL008C	0.927122	0.717228	0.92089	0.726968	0.63803	0.899388	0.743076	0.177122	0.0572283	0.26089	0.0669682	0.13803	0.239388	0.0830765
YGL009C	0.750582	0.691472	0.754369	0.658877	0.504002	0.673942	0.649262	0.000582185	0.0314722	0.0943686	-0.00112304	0.00400226	0.013942	-0.0107381
YGL010W	0.748824	0.674143	0.757382	0.670819	0.526323	0.664312	0.64652	-0.00117644	0.014143	0.0973821	0.0108193	0.0263227	0.00431228	-0.0134803
YGL011C	0.730549	0.707541	0.715844	0.648602	0.499556	0.648817	0.657949	-0.0194507	0.0475411	0.0558436	-0.0113985	-0.000444368	-0.0111826	-0.00205087
YGL012W	0.752832	0.662158	0.759039	0.654836	0.508511	0.669361	0.659201	0.00283155	0.00215841	0.0990389	-0.00516397	0.00851115	0.00936078	-0.000798528
YGL013C	0.773862	0.670834	0.759053	0.665654	0.505231	0.655059	0.65716	0.023862	0.0108336	0.099053	0.00565417	0.00523131	-0.00494135	-0.00284018
YGL014C-A	0.799018	0.694455	0.765099	0.73879	0.539433	0.666069	0.678097	0.0490179	0.0344551	0.105099	0.0787899	0.0394328	0.00606867	0.0180972
YGL014W	0.745403	0.6472	0.718191	0.653229	0.487931	0.644893	0.665774	-0.00459667	-0.0128001	0.0581914	-0.0067712	-0.0120695	-0.0151075	0.00577388
YGL016W	0.735317	0.674263	0.759296	0.678149	0.508672	0.653633	0.646472	-0.014683	0.0142628	0.099296	0.0181487	0.00867153	-0.00636721	-0.0135276
YGL017W	0.74775	0.650183	0.754766	0.660891	0.496612	0.637834	0.64179	-0.0022496	-0.00981729	0.0947657	0.000890572	-0.0033879	-0.0221663	-0.0182102
YGL018C	0.746733	0.651704	0.73391	0.689346	0.482859	0.649121	0.677117	-0.00326721	-0.00829562	0.0739102	0.0293461	-0.0171414	-0.0108788	0.0171173
YGL019W	0.795499	0.711198	0.724875	0.676675	0.468188	0.663177	0.682476	0.0454992	0.0511976	0.0648748	0.0166753	-0.0318123	0.00317727	0.0224755
YGL020C	0.728268	0.681113	0.742406	0.689414	0.473704	0.669924	0.646616	-0.0217319	0.0211128	0.0824058	0.0294139	-0.0262962	0.00992424	-0.0133836
YGL021W	0.773591	0.702651	0.742539	0.659497	0.516197	0.648289	0.658075	0.0235907	0.0426514	0.0825388	-0.000502891	0.0161971	-0.0117108	-0.00192534
YGL022W	0.769672	0.645425	0.748092	0.645587	0.496935	0.649255	0.654505	0.0196717	-0.0145752	0.0880925	-0.0144128	-0.00306513	-0.0107453	-0.0054954
YGL023C	0.783661	0.71801	0.815487	0.687492	0.530182	0.645994	0.647444	0.0336607	0.0580104	0.155487	0.0274916	0.0301817	-0.0140064	-0.0125557
YGL024W	0.71194	0.666618	0.738798	0.649312	0.461997	0.628623	0.626724	-0.0380603	0.00661826	0.0787979	-0.0106881	-0.0380031	-0.0313766	-0.0332762
YGL025C	0.774787	0.667191	0.777806	0.673419	0.537206	0.641042	0.639126	0.0247874	0.00719098	0.117806	0.0134188	0.0372059	-0.0189581	-0.0208742
YGL026C	0.757189	0.677424	0.770124	0.662024	0.510848	0.660198	0.658165	0.00718909	0.0174242	0.110124	0.00202397	0.0108481	0.000198445	-0.00183529
YGL027C	0.76988	0.672094	0.792243	0.682824	0.497274	0.673449	0.660661	0.0198801	0.0120943	0.132243	0.0228244	-0.00272605	0.0134488	0.000661052
YGL028C	0.762962	0.689103	0.788152	0.674523	0.513403	0.660609	0.658119	0.0129623	0.0291027	0.128152	0.0145227	0.0134031	0.000609288	-0.00188058
YGL029W	0.677905	0.687047	0.741178	0.621283	0.439319	0.667361	0.647908	-0.0720951	0.0270474	0.0811785	-0.0387173	-0.0606811	0.00736106	-0.0120919
YGL030W	0.824338	0.730814	0.774438	0.679632	0.516665	0.647852	0.636813	0.0743385	0.0708139	0.114438	0.0196318	0.0166651	-0.0121481	-0.0231866
YGL031C	0.746047	0.671339	0.77814	0.643113	0.494382	0.689386	0.657518	-0.0039531	0.0113392	0.11814	-0.0168872	-0.00561826	0.0293861	-0.00248203
YGL032C	0.690288	0.641468	0.69759	0.710507	0.458988	0.621114	0.625944	-0.0597124	-0.0185322	0.0375902	0.0505071	-0.0410121	-0.0388856	-0.0340557
YGL033W	0.775014	0.679509	0.755718	0.660471	0.501074	0.648248	0.626389	0.0250145	0.0195091	0.0957178	0.000470983	0.00107402	-0.0117522	-0.0336108
YGL034C	0.689906	0.603198	0.731089	0.59972	0.521861	0.638573	0.638307	-0.0600945	-0.0568023	0.0710887	-0.0602797	0.0218607	-0.0214272	-0.0216931
YGL035C	0.763257	0.6673	0.751946	0.66547	0.512987	0.666585	0.663999	0.0132566	0.00729998	0.0919461	0.00547027	0.0129868	0.00658536	0.00399929
YGL036W	0.753871	0.696367	0.781205	0.684488	0.510033	0.679805	0.68002	0.0038706	0.0363667	0.121205	0.024488	0.0100329	0.0198048	0.0200195
YGL037C	0.730813	0.67354	0.788859	0.67113	0.55109	0.685406	0.666383	-0.0191875	0.0135398	0.128859	0.0111301	0.0510905	0.0254055	0.00638272
YGL038C	0.753606	0.654512	0.766067	0.662894	0.511356	0.669229	0.668953	0.00360601	-0.0054882	0.106067	0.00289388	0.0113562	0.0092289	0.00895297
YGL040C	0.747426	0.709834	0.75604	0.681734	0.516616	0.677814	0.676537	-0.00257424	0.0498343	0.0960401	0.021734	0.0166157	0.0178137	0.0165366
YGL041C	0.728184	0.670914	0.737935	0.62259	0.494391	0.68061	0.645417	-0.0218161	0.0109143	0.0779355	-0.0374103	-0.00560851	0.02061	-0.0145828
YGL041C-B	0.722693	0.684286	0.774622	0.58401	0.465233	0.653177	0.674555	-0.0273072	0.0242857	0.114622	-0.0759896	-0.0347673	-0.00682332	0.0145553
YGL041W-A	0.739447	0.674266	0.743524	0.611819	0.474006	0.673184	0.654432	-0.0105531	0.0142663	0.0835243	-0.0481814	-0.0259943	0.0131835	-0.00556757
YGL042C	0.764736	0.685951	0.703344	0.664978	0.533666	0.654467	0.672579	0.0147362	0.0259509	0.0433436	0.00497753	0.0336658	-0.00553252	0.0125794
YGL043W	0.78467	0.691917	0.752164	0.663749	0.534161	0.629925	0.658662	0.0346699	0.0319171	0.0921641	0.00374922	0.0341612	-0.0300748	-0.00133843
YGL044C	0.727376	0.662674	0.751397	0.695706	0.539915	0.685086	0.6911	-0.0226236	0.00267428	0.0913974	0.0357063	0.0399149	0.0250861	0.0311004
YGL045W	0.73193	0.646065	0.762952	0.69716	0.505949	0.653028	0.653841	-0.0180704	-0.0139346	0.102952	0.0371602	0.00594892	-0.00697204	-0.00615878
YGL047W	0.753296	0.700444	0.743022	0.65095	0.530305	0.650243	0.63869	0.00329567	0.0404439	0.0830225	-0.00905021	0.0303055	-0.00975654	-0.0213099
YGL048C	0.763654	0.675537	0.7549	0.666318	0.449599	0.661704	0.664444	0.0136536	0.0155366	0.0948998	0.00631774	-0.050401	0.00170387	0.00444425
YGL049C	0.737434	0.674425	0.764661	0.663849	0.496915	0.657031	0.645327	-0.0125662	0.0144249	0.104661	0.00384867	-0.00308483	-0.00296949	-0.0146728
YGL050W	0.741209	0.653868	0.705556	0.681013	0.493439	0.664773	0.653167	-0.0087909	-0.00613157	0.0455559	0.0210135	-0.00656051	0.00477291	-0.00683349
YGL054C	0.738498	0.646356	0.754719	0.681067	0.525061	0.662639	0.650394	-0.011502	-0.0136439	0.0947188	0.0210671	0.0250611	0.00263853	-0.00960608
YGL055W	0.772099	0.677627	0.752281	0.67568	0.517877	0.65221	0.62545	0.022099	0.017627	0.0922809	0.0156803	0.0178774	-0.00778956	-0.0345503
YGL056C	0.786091	0.652866	0.759354	0.681494	0.505433	0.648405	0.648665	0.0360912	-0.00713353	0.099354	0.0214945	0.0054328	-0.0115953	-0.0113353
YGL057C	0.743273	0.663388	0.722843	0.63422	0.461445	0.660345	0.622832	-0.00672696	0.00338789	0.0628427	-0.0257802	-0.0385546	0.000345112	-0.0371677
YGL058W	0.718565	0.664344	0.734641	0.655791	0.456113	0.654327	0.633643	-0.031435	0.00434444	0.074641	-0.00420894	-0.0438866	-0.00567287	-0.0263572
YGL059W	0.736698	0.714403	0.750552	0.646027	0.499326	0.656824	0.647533	-0.013302	0.0544034	0.0905523	-0.0139726	-0.000674424	-0.00317596	-0.0124669
YGL060W	0.753071	0.65825	0.764166	0.652121	0.528761	0.67048	0.655362	0.00307123	-0.00175034	0.104166	-0.00787852	0.0287608	0.0104802	-0.00463832
YGL061C	0.730796	0.676123	0.736625	0.64095	0.487074	0.623642	0.631198	-0.0192043	0.0161229	0.0766254	-0.0190502	-0.0129264	-0.0363577	-0.0288019
YGL062W	0.768892	0.681083	0.775926	0.673262	0.491822	0.665813	0.651764	0.0188919	0.0210827	0.115926	0.0132616	-0.00817848	0.00581275	-0.00823632
YGL063C-A	0.795845	0.707252	0.814603	0.779794	0.646226	0.654922	0.722571	0.0458451	0.0472518	0.154603	0.119794	0.146226	-0.00507823	0.0625714
YGL063W	0.718379	0.715797	0.76007	0.693436	0.538562	0.643915	0.670745	-0.0316214	0.0557975	0.10007	0.0334356	0.038562	-0.0160847	0.0107445
YGL064C	0.759239	0.670782	0.785752	0.700946	0.507117	0.648549	0.652414	0.00923871	0.0107823	0.125752	0.0409457	0.00711706	-0.0114514	-0.0075856
YGL065C	0.764788	0.656071	0.78767	0.641348	0.530632	0.641419	0.655006	0.0147877	-0.00392888	0.12767	-0.0186517	0.030632	-0.0185806	-0.00499388
YGL066W	0.743677	0.632839	0.768672	0.66851	0.484227	0.659536	0.659825	-0.0063229	-0.027161	0.108672	0.00850971	-0.0157733	-0.000464211	-0.000175397
YGL067W	0.758779	0.632317	0.733073	0.711924	0.50886	0.655628	0.652376	0.00877902	-0.0276835	0.0730731	0.0519244	0.00885986	-0.00437152	-0.00762356
YGL068W	0.794997	0.65187	0.791512	0.68194	0.523788	0.664417	0.66545	0.0449968	-0.00813016	0.131512	0.0219403	0.023788	0.00441735	0.0054504
YGL069C	0.804319	0.648272	0.772956	0.701239	0.528745	0.666203	0.660634	0.0543195	-0.0117283	0.112956	0.0412387	0.0287447	0.00620296	0.000633643
YGL070C	0.821644	0.702591	0.79205	0.662286	0.501565	0.627847	0.670623	0.0716443	0.0425906	0.13205	0.0022856	0.00156471	-0.0321529	0.0106235
YGL071W	0.777054	0.699687	0.761423	0.667207	0.517395	0.665321	0.668034	0.0270542	0.0396873	0.101423	0.00720703	0.0173954	0.00532137	0.00803401
YGL072C	0.714124	0.631978	0.706464	0.657147	0.555853	0.677518	0.633495	-0.0358758	-0.0280224	0.0464643	-0.00285282	0.0558528	0.0175181	-0.0265046
YGL073W	0.749666	0.696399	0.764429	0.684787	0.530174	0.646303	0.638119	-0.000334152	0.0363995	0.104429	0.024787	0.0301738	-0.0136971	-0.0218805
YGL074C	0.766395	0.751248	0.747188	0.758776	0.43355	0.657335	0.632207	0.0163954	0.0912476	0.0871876	0.0987764	-0.0664497	-0.00266546	-0.0277934
YGL075C	0.711844	0.612882	0.739293	0.659089	0.462539	0.658444	0.634987	-0.0381562	-0.0471184	0.0792933	-0.000911112	-0.0374615	-0.00155617	-0.0250125
YGL077C	0.743451	0.669959	0.760493	0.685641	0.512729	0.665743	0.661482	-0.00654916	0.00995931	0.100493	0.025641	0.0127291	0.00574264	0.00148221
YGL078C	0.748864	0.644863	0.716501	0.660962	0.488024	0.658805	0.654584	-0.00113618	-0.0151374	0.0565014	0.000962328	-0.0119759	-0.00119452	-0.00541563
YGL079W	0.770358	0.696067	0.734784	0.652243	0.515386	0.653854	0.656974	0.0203584	0.0360672	0.0747835	-0.00775713	0.0153855	-0.00614626	-0.00302603
YGL080W	0.776329	0.681001	0.764745	0.689038	0.527034	0.655239	0.615234	0.0263293	0.0210014	0.104745	0.029038	0.0270336	-0.00476112	-0.0447664
YGL081W	0.736464	0.641181	0.745302	0.654519	0.546526	0.653078	0.656553	-0.0135364	-0.0188189	0.0853021	-0.00548138	0.0465256	-0.00692243	-0.00344709
YGL082W	0.707172	0.673113	0.705821	0.636642	0.458892	0.619103	0.625127	-0.0428284	0.0131129	0.0458209	-0.0233575	-0.0411081	-0.0408966	-0.0348731
YGL083W	0.723153	0.673794	0.743906	0.652938	0.493027	0.662129	0.661139	-0.0268467	0.0137939	0.0839057	-0.00706177	-0.00697321	0.00212941	0.00113902
YGL084C	0.765106	0.683514	0.747373	0.655178	0.501912	0.660529	0.659966	0.0151061	0.023514	0.0873731	-0.00482245	0.00191245	0.00052878	-3.38966e-05
YGL085W	0.775024	0.67793	0.759252	0.711361	0.576478	0.667261	0.665746	0.0250242	0.0179296	0.0992517	0.0513605	0.0764785	0.00726112	0.00574602
YGL086W	0.767577	0.661784	0.747052	0.649446	0.489658	0.672352	0.680276	0.0175772	0.0017836	0.0870523	-0.0105539	-0.0103419	0.0123517	0.0202761
YGL087C	0.795507	0.696296	0.693636	0.700653	0.503539	0.675986	0.653468	0.0455072	0.0362963	0.0336359	0.040653	0.00353915	0.0159861	-0.00653196
YGL089C	0.767962	0.675747	0.733441	0.680239	0.485739	0.648904	0.62754	0.0179619	0.0157466	0.0734411	0.020239	-0.0142611	-0.0110961	-0.0324595
YGL090W	0.768632	0.676407	0.746483	0.659201	0.471485	0.649117	0.662369	0.0186316	0.0164073	0.0864833	-0.000798747	-0.0285153	-0.0108825	0.00236933
YGL091C	0.742058	0.653941	0.752392	0.666741	0.509894	0.642758	0.615297	-0.00794243	-0.00605928	0.0923918	0.00674128	0.00989401	-0.0172421	-0.0447028
YGL092W	0.756782	0.669189	0.736305	0.665757	0.513968	0.647608	0.640322	0.00678181	0.00918853	0.0763051	0.00575746	0.0139677	-0.0123921	-0.0196782
YGL093W	0.745233	0.67422	0.747505	0.669445	0.516692	0.665689	0.663473	-0.00476686	0.0142201	0.0875047	0.00944512	0.0166919	0.00568938	0.00347341
YGL094C	0.751183	0.67275	0.730819	0.686261	0.512434	0.660447	0.660848	0.00118257	0.0127499	0.0708193	0.0262605	0.0124344	0.000446968	0.00084785
YGL095C	0.746219	0.646124	0.731451	0.65858	0.494846	0.647611	0.654033	-0.00378085	-0.0138759	0.0714514	-0.00142014	-0.00515433	-0.0123886	-0.00596672
YGL096W	0.749773	0.659271	0.737802	0.689053	0.563628	0.654033	0.640482	-0.000226622	-0.000728978	0.0778015	0.0290532	0.0636277	-0.00596659	-0.0195185
YGL097W	0.722823	0.657483	0.747761	0.673748	0.47901	0.654184	0.658832	-0.0271768	-0.00251657	0.0877612	0.0137479	-0.0209901	-0.00581647	-0.00116794
YGL098W	0.776334	0.678402	0.761553	0.670529	0.528611	0.65754	0.652358	0.026334	0.0184021	0.101553	0.0105289	0.0286115	-0.00246002	-0.00764215
YGL099W	0.750314	0.679673	0.737297	0.65112	0.538405	0.666479	0.662914	0.000314273	0.0196734	0.0772971	-0.0088802	0.0384053	0.00647875	0.00291395
YGL100W	0.743587	0.701151	0.785757	0.665083	0.508036	0.653615	0.671286	-0.00641345	0.0411513	0.125757	0.0050828	0.00803649	-0.00638536	0.0112862
YGL101W	0.715302	0.683832	0.731054	0.620501	0.513483	0.633043	0.630403	-0.0346981	0.0238318	0.0710536	-0.039499	0.0134825	-0.0269574	-0.0295966
YGL102C	0.765924	0.671633	0.746068	0.685013	0.438639	0.658111	0.706089	0.0159235	0.0116329	0.0860677	0.0250133	-0.0613613	-0.0018891	0.0460894
YGL103W	0.786243	0.63926	0.802606	0.696916	0.520141	0.672922	0.712631	0.0362426	-0.0207397	0.142606	0.0369164	0.0201408	0.0129219	0.0526313
YGL104C	0.759738	0.657461	0.756109	0.656159	0.499313	0.628735	0.629819	0.00973754	-0.00253937	0.0961087	-0.00384094	-0.000687171	-0.0312654	-0.0301814
YGL105W	0.756647	0.673212	0.719098	0.641489	0.483302	0.670447	0.649716	0.00664656	0.0132118	0.0590984	-0.0185112	-0.0166984	0.0104467	-0.0102836
YGL106W	0.782142	0.717066	0.738907	0.697012	0.464846	0.644349	0.651102	0.0321419	0.0570659	0.0789071	0.0370115	-0.0351536	-0.015651	-0.00889764
YGL107C	0.765322	0.661447	0.761083	0.668935	0.508977	0.650975	0.655102	0.0153219	0.00144686	0.101083	0.00893524	0.00897694	-0.0090245	-0.00489783
YGL108C	0.751385	0.672085	0.761019	0.662201	0.49328	0.668961	0.694645	0.00138537	0.0120851	0.101019	0.00220099	-0.00672017	0.00896085	0.0346446
YGL110C	0.737469	0.712152	0.759395	0.679507	0.490215	0.646938	0.651711	-0.0125313	0.0521521	0.0993948	0.0195068	-0.00978451	-0.0130625	-0.00828915
YGL111W	0.749781	0.665035	0.726965	0.664252	0.493747	0.645786	0.645282	-0.000218932	0.00503515	0.0669649	0.00425199	-0.0062534	-0.0142144	-0.0147177
YGL112C	0.736302	0.669493	0.726772	0.662964	0.515188	0.657736	0.651506	-0.0136979	0.00949314	0.0667718	0.00296363	0.0151878	-0.00226416	-0.00849367
YGL113W	0.748844	0.689005	0.746592	0.656753	0.515158	0.673365	0.642842	-0.00115636	0.0290054	0.0865918	-0.00324729	0.0151581	0.0133649	-0.0171576
YGL114W	0.746945	0.668342	0.749148	0.685732	0.495056	0.648161	0.645427	-0.00305461	0.00834174	0.0891477	0.0257316	-0.00494424	-0.0118391	-0.0145732
YGL115W	0.7165	0.682967	0.723529	0.623758	0.515092	0.658187	0.679648	-0.0334998	0.022967	0.0635288	-0.0362416	0.0150916	-0.00181326	0.0196478
YGL116W	0.773118	0.681013	0.759053	0.653357	0.506177	0.669135	0.655432	0.0231176	0.0210132	0.0990526	-0.00664262	0.00617722	0.00913485	-0.00456839
YGL117W	0.730263	0.67692	0.757041	0.672775	0.512723	0.668024	0.653662	-0.0197365	0.0169198	0.0970414	0.012775	0.0127235	0.00802415	-0.00633788
YGL119W	0.786396	0.70889	0.760377	0.679042	0.521941	0.662941	0.634131	0.0363961	0.0488902	0.100377	0.0190418	0.0219406	0.00294081	-0.025869
YGL120C	0.750319	0.658315	0.754182	0.646098	0.495248	0.653398	0.652527	0.000319447	-0.00168496	0.0941821	-0.013902	-0.0047517	-0.00660167	-0.00747258
YGL121C	0.777625	0.674893	0.793738	0.703195	0.520333	0.662417	0.635979	0.0276255	0.014893	0.133738	0.0431954	0.0203328	0.00241655	-0.0240207
YGL122C	0.765963	0.658593	0.761134	0.667576	0.496016	0.670799	0.662583	0.0159634	-0.00140724	0.101134	0.00757623	-0.00398421	0.0107992	0.00258293
YGL134W	0.744612	0.663949	0.773817	0.692042	0.520896	0.644508	0.645569	-0.0053876	0.00394949	0.113817	0.0320416	0.0208965	-0.0154916	-0.0144307
YGL135W	0.745456	0.629408	0.708941	0.724546	0.525787	0.637777	0.654853	-0.00454412	-0.0305917	0.0489414	0.064546	0.0257868	-0.0222229	-0.00514724
YGL136C	0.776861	0.652804	0.742424	0.667698	0.532829	0.678626	0.657014	0.0268609	-0.00719555	0.0824239	0.00769801	0.0328288	0.0186261	-0.002986
YGL137W	0.751278	0.638443	0.766739	0.64258	0.505484	0.66471	0.654998	0.00127825	-0.0215575	0.106739	-0.01742	0.00548364	0.00471015	-0.00500206
YGL138C	0.766345	0.655969	0.749866	0.668546	0.499868	0.632913	0.656634	0.016345	-0.00403106	0.0898655	0.00854649	-0.000132071	-0.0270865	-0.00336646
YGL139W	0.759974	0.672359	0.766556	0.678659	0.496907	0.653847	0.661381	0.00997394	0.0123589	0.106556	0.0186587	-0.00309255	-0.00615277	0.00138078
YGL140C	0.753592	0.680775	0.762699	0.6838	0.504155	0.660389	0.663875	0.00359217	0.0207751	0.102699	0.0238002	0.00415524	0.000389456	0.00387529
YGL141W	0.754323	0.667098	0.758283	0.665671	0.518671	0.657941	0.65204	0.00432286	0.00709836	0.0982827	0.00567123	0.0186708	-0.00205903	-0.00795952
YGL142C	0.787205	0.650623	0.762448	0.690073	0.4856	0.670955	0.657626	0.0372052	-0.00937678	0.102448	0.030073	-0.0144003	0.0109555	-0.00237419
YGL143C	0.760001	0.682076	0.743114	0.679076	0.540753	0.653256	0.657232	0.010001	0.0220762	0.083114	0.0190759	0.0407534	-0.0067438	-0.00276789
YGL144C	0.788803	0.665292	0.762721	0.669275	0.506307	0.670349	0.663392	0.0388028	0.0052922	0.102721	0.0092754	0.00630673	0.0103486	0.00339174
YGL145W	0.777931	0.678296	0.751105	0.689787	0.4992	0.657895	0.651966	0.0279314	0.0182961	0.0911045	0.0297866	-0.000799759	-0.00210519	-0.00803388
YGL146C	0.811421	0.670161	0.796757	0.730197	0.536162	0.685813	0.670483	0.0614207	0.0101614	0.136757	0.070197	0.0361622	0.0258129	0.0104827
YGL147C	0.775553	0.660823	0.772334	0.679039	0.502099	0.660078	0.655668	0.0255525	0.000822898	0.112334	0.0190389	0.00209872	7.75086e-05	-0.00433227
YGL148W	0.815963	0.708347	0.793032	0.725376	0.557922	0.67045	0.675888	0.065963	0.0483474	0.133032	0.0653758	0.0579223	0.0104495	0.0158883
YGL149W	0.833241	0.730341	0.812964	0.735841	0.602038	0.686288	0.708511	0.0832406	0.0703406	0.152964	0.0758411	0.102038	0.0262884	0.0485114
YGL150C	0.758268	0.67739	0.758039	0.665023	0.515912	0.657903	0.657073	0.00826818	0.0173896	0.0980394	0.00502315	0.0159123	-0.00209747	-0.00292698
YGL151W	0.753943	0.676677	0.748454	0.674084	0.525944	0.65344	0.64739	0.00394319	0.0166774	0.088454	0.0140838	0.025944	-0.0065603	-0.0126097
YGL153W	0.772907	0.670575	0.717429	0.664806	0.503043	0.65062	0.622943	0.0229068	0.0105752	0.0574286	0.00480554	0.00304317	-0.00937989	-0.0370567
YGL154C	0.739642	0.66147	0.744208	0.650114	0.473018	0.654595	0.650544	-0.0103575	0.00147041	0.0842082	-0.00988589	-0.0269822	-0.00540457	-0.00945569
YGL155W	0.71153	0.660713	0.745308	0.63724	0.442036	0.666612	0.651656	-0.0384697	0.00071296	0.0853084	-0.0227598	-0.0579644	0.00661171	-0.00834433
YGL156W	0.754549	0.684201	0.774526	0.668115	0.537104	0.6586	0.656319	0.00454897	0.0242013	0.114526	0.00811517	0.0371038	-0.00140001	-0.00368079
YGL157W	0.740566	0.647215	0.736464	0.653653	0.466033	0.623386	0.633516	-0.00943368	-0.0127847	0.0764642	-0.00634663	-0.0339671	-0.0366137	-0.0264842
YGL158W	0.792959	0.709409	0.782243	0.740733	0.509052	0.647288	0.643064	0.0429592	0.0494095	0.122243	0.0807332	0.00905223	-0.0127124	-0.016936
YGL159W	0.79237	0.697417	0.772915	0.659621	0.536974	0.654377	0.656446	0.0423702	0.0374167	0.112915	-0.000378752	0.0369742	-0.00562281	-0.00355359
YGL160W	0.77665	0.675835	0.757664	0.668758	0.519993	0.655798	0.638075	0.0266502	0.0158348	0.0976637	0.00875768	0.0199931	-0.00420167	-0.0219249
YGL161C	0.742079	0.707	0.787972	0.727848	0.552449	0.657819	0.651151	-0.00792089	0.0470003	0.127972	0.0678482	0.0524486	-0.00218129	-0.0088488
YGL162W	0.775635	0.68161	0.741746	0.702125	0.523263	0.678692	0.656651	0.0256355	0.0216097	0.0817463	0.0421248	0.0232627	0.0186922	-0.00334893
YGL163C	0.755939	0.688084	0.766067	0.678896	0.527845	0.658683	0.653841	0.00593883	0.028084	0.106067	0.0188963	0.0278445	-0.00131698	-0.00615938
YGL164C	0.743411	0.678553	0.746802	0.664354	0.531265	0.673467	0.670519	-0.00658933	0.0185531	0.0868016	0.00435446	0.0312646	0.0134668	0.0105192
YGL166W	0.727154	0.735526	0.811811	0.679785	0.513261	0.660536	0.654359	-0.0228461	0.0755265	0.151811	0.0197847	0.0132608	0.000536124	-0.00564083
YGL167C	0.779252	0.687422	0.756854	0.696159	0.518187	0.655924	0.666719	0.0292524	0.0274221	0.0968544	0.0361591	0.0181866	-0.00407559	0.00671889
YGL169W	0.782265	0.717091	0.787231	0.678511	0.483452	0.671633	0.65942	0.0322647	0.0570915	0.127231	0.018511	-0.0165484	0.0116335	-0.000579663
YGL170C	0.730148	0.650225	0.721951	0.643903	0.463115	0.639912	0.623014	-0.0198519	-0.00977498	0.0619507	-0.0160973	-0.0368854	-0.0200883	-0.0369865
YGL171W	0.772634	0.670045	0.757895	0.695552	0.513986	0.646728	0.636857	0.0226336	0.0100446	0.0978947	0.0355524	0.0139857	-0.0132718	-0.0231433
YGL172W	0.767875	0.680319	0.754269	0.689978	0.501002	0.673108	0.662178	0.0178747	0.0203189	0.0942693	0.0299776	0.00100199	0.0131078	0.00217806
YGL173C	0.753215	0.670992	0.737821	0.657302	0.48948	0.650834	0.650184	0.00321454	0.0109925	0.0778212	-0.00269819	-0.0105204	-0.00916631	-0.00981585
YGL174W	0.768972	0.647767	0.730828	0.610414	0.512415	0.646256	0.654449	0.0189722	-0.0122334	0.0708281	-0.0495858	0.0124154	-0.0137445	-0.00555092
YGL175C	0.756489	0.671277	0.746904	0.711379	0.515061	0.655331	0.675408	0.00648863	0.0112773	0.0869039	0.0513792	0.015061	-0.00466852	0.0154083
YGL176C	0.747159	0.659214	0.726262	0.663418	0.510957	0.659715	0.648918	-0.00284113	-0.000785679	0.0662617	0.00341754	0.0109575	-0.000285387	-0.0110824
YGL178W	0.730119	0.636084	0.72715	0.649503	0.474057	0.658621	0.6642	-0.0198805	-0.0239161	0.0671501	-0.0104972	-0.0259434	-0.0013791	0.00419974
YGL179C	0.750091	0.646957	0.737681	0.661939	0.519451	0.661304	0.66349	9.08218e-05	-0.0130429	0.077681	0.00193886	0.0194511	0.00130435	0.00349019
YGL180W	0.742384	0.689155	0.741586	0.647428	0.4827	0.653695	0.649616	-0.00761626	0.0291546	0.0815863	-0.0125717	-0.0173005	-0.00630543	-0.0103841
YGL181W	0.751159	0.640577	0.7171	0.669658	0.485786	0.644321	0.65483	0.00115867	-0.0194225	0.0570996	0.00965758	-0.0142137	-0.0156792	-0.00516961
YGL182C	0.862888	0.760947	0.862397	0.762967	0.612531	0.694288	0.67486	0.112888	0.100947	0.202397	0.102967	0.112531	0.0342876	0.0148602
YGL183C	0.782596	0.641147	0.763467	0.677034	0.499644	0.651891	0.658392	0.0325963	-0.0188525	0.103467	0.0170337	-0.000356443	-0.00810923	-0.00160756
YGL184C	0.743808	0.686711	0.731787	0.655516	0.479811	0.652844	0.644367	-0.00619203	0.0267111	0.0717873	-0.00448371	-0.0201889	-0.00715632	-0.0156333
YGL185C	0.753771	0.71784	0.769267	0.679054	0.517992	0.651663	0.664037	0.00377107	0.05784	0.109267	0.0190535	0.017992	-0.00833692	0.00403741
YGL186C	0.752295	0.67764	0.75139	0.684464	0.512521	0.678211	0.667429	0.00229542	0.0176398	0.09139	0.0244637	0.0125209	0.0182106	0.00742935
YGL187C	0.720614	0.615043	0.765803	0.645681	0.488048	0.633049	0.642657	-0.0293857	-0.0449571	0.105803	-0.0143192	-0.0119516	-0.0269515	-0.0173434
YGL188C	0.639235	0.604794	0.663414	0.631759	0.505424	0.656297	0.649547	-0.110765	-0.0552058	0.00341429	-0.0282408	0.00542394	-0.00370265	-0.0104529
YGL188C-A	0.708915	0.667272	0.770574	0.7009	0.523659	0.638443	0.637821	-0.0410852	0.00727187	0.110574	0.0409003	0.0236587	-0.021557	-0.022179
YGL189C	0.807586	0.672331	0.748334	0.604785	0.516864	0.671335	0.679472	0.0575861	0.0123309	0.0883339	-0.0552149	0.0168638	0.0113354	0.0194717
YGL190C	0.721165	0.646724	0.754569	0.663422	0.497167	0.661707	0.650953	-0.028835	-0.0132759	0.094569	0.00342182	-0.00283278	0.00170702	-0.00904662
YGL191W	0.731793	0.73023	0.785214	0.705149	0.53013	0.665572	0.649069	-0.0182074	0.0702305	0.125214	0.0451487	0.0301304	0.00557178	-0.0109309
YGL192W	0.77204	0.689396	0.785058	0.683954	0.548976	0.670039	0.644443	0.0220404	0.0293963	0.125058	0.0239542	0.0489763	0.0100394	-0.0155571
YGL193C	0.761279	0.768958	0.740806	0.639536	0.515095	0.682865	0.656948	0.0112791	0.108958	0.0808064	-0.0204643	0.0150954	0.0228646	-0.00305212
YGL194C	0.742041	0.677305	0.714502	0.626243	0.440523	0.652721	0.645666	-0.00795913	0.0173046	0.0545016	-0.0337571	-0.0594773	-0.0072793	-0.0143336
YGL194C-A	0.739918	0.615661	0.79172	0.719278	0.563021	0.65341	0.654064	-0.0100821	-0.044339	0.13172	0.0592775	0.0630214	-0.00658961	-0.005936
YGL195W	0.73252	0.659634	0.742468	0.670524	0.494793	0.660501	0.662215	-0.0174799	-0.000365942	0.0824678	0.0105238	-0.00520743	0.000501167	0.00221461
YGL196W	0.751278	0.709937	0.764694	0.64341	0.48839	0.665834	0.64476	0.00127827	0.0499372	0.104694	-0.0165905	-0.01161	0.00583403	-0.0152402
YGL197W	0.756312	0.648758	0.753682	0.678097	0.494195	0.659187	0.650493	0.00631194	-0.0112416	0.0936818	0.0180969	-0.00580454	-0.00081265	-0.00950685
YGL198W	0.809642	0.783871	0.815993	0.689458	0.555774	0.691723	0.687863	0.0596423	0.123871	0.155993	0.0294579	0.0557744	0.0317234	0.0278633
YGL199C	0.808413	0.781311	0.803613	0.699056	0.505716	0.681845	0.665419	0.0584127	0.121311	0.143613	0.0390563	0.0057164	0.0218452	0.00541897
YGL200C	0.785187	0.684766	0.761661	0.671093	0.530115	0.672596	0.655506	0.0351868	0.0247665	0.101661	0.011093	0.0301148	0.0125957	-0.00449388
YGL201C	0.764619	0.69424	0.767974	0.712096	0.531883	0.647967	0.657738	0.014619	0.0342402	0.107974	0.0520955	0.0318833	-0.0120327	-0.00226234
YGL202W	0.774774	0.693721	0.756977	0.684457	0.508968	0.660865	0.659136	0.0247742	0.0337214	0.0969774	0.0244574	0.00896792	0.0008651	-0.000864041
YGL205W	0.760323	0.671561	0.751914	0.67942	0.51852	0.666997	0.647468	0.0103229	0.0115612	0.0919141	0.0194201	0.0185202	0.00699651	-0.0125321
YGL206C	0.752528	0.680557	0.746236	0.678592	0.528109	0.660013	0.652541	0.00252838	0.0205568	0.086236	0.018592	0.0281094	1.30428e-05	-0.0074587
YGL207W	0.741753	0.657756	0.75456	0.693918	0.509504	0.657225	0.672398	-0.00824659	-0.00224414	0.0945604	0.0339184	0.00950418	-0.00277461	0.0123981
YGL208W	0.737164	0.670461	0.781692	0.654715	0.483882	0.646621	0.648672	-0.0128365	0.0104613	0.121692	-0.00528462	-0.0161176	-0.0133787	-0.0113285
YGL209W	0.767822	0.729473	0.783192	0.700634	0.572574	0.66469	0.67957	0.0178224	0.069473	0.123192	0.0406338	0.0725738	0.00469041	0.0195699
YGL210W	0.736445	0.646781	0.780424	0.694388	0.544311	0.673001	0.670103	-0.0135549	-0.0132191	0.120424	0.0343881	0.0443108	0.0130005	0.0101031
YGL211W	0.746154	0.659491	0.733712	0.645319	0.544284	0.663898	0.619928	-0.0038456	-0.000509191	0.0737118	-0.0146815	0.0442842	0.00389811	-0.0400718
YGL212W	0.766787	0.667233	0.737598	0.676963	0.509054	0.656937	0.636839	0.016787	0.00723283	0.0775978	0.0169627	0.00905404	-0.00306296	-0.0231608
YGL213C	0.74399	0.685987	0.751815	0.701361	0.526515	0.659403	0.659141	-0.00601029	0.025987	0.0918154	0.0413608	0.0265149	-0.000597215	-0.000859393
YGL214W	0.750157	0.661879	0.752906	0.689995	0.54582	0.665111	0.655186	0.000157361	0.00187879	0.0929061	0.0299953	0.0458196	0.00511095	-0.00481434
YGL215W	0.701222	0.640235	0.73642	0.678075	0.46962	0.661902	0.660512	-0.0487782	-0.0197648	0.0764198	0.0180745	-0.0303797	0.00190179	0.000512392
YGL216W	0.758733	0.685064	0.752422	0.664733	0.524457	0.657077	0.651459	0.0087331	0.0250636	0.0924215	0.00473333	0.0244567	-0.00292282	-0.00854062
YGL217C	0.722223	0.618704	0.724776	0.697014	0.546392	0.648287	0.635206	-0.027777	-0.0412959	0.0647763	0.0370135	0.0463921	-0.0117131	-0.0247944
YGL219C	0.786581	0.703327	0.774178	0.676921	0.523777	0.686218	0.665827	0.0365806	0.0433268	0.114178	0.0169212	0.0237771	0.0262182	0.00582714
YGL220W	0.756192	0.712586	0.775425	0.72391	0.590501	0.682733	0.709068	0.00619157	0.0525861	0.115425	0.0639102	0.0905008	0.0227334	0.0490679
YGL221C	0.815863	0.722821	0.779545	0.713568	0.543751	0.658067	0.693598	0.065863	0.0628209	0.119545	0.053568	0.043751	-0.00193342	0.0335976
YGL222C	0.773506	0.655219	0.79117	0.679768	0.506201	0.655363	0.68328	0.0235056	-0.00478138	0.13117	0.0197681	0.00620088	-0.00463728	0.0232797
YGL223C	0.761373	0.694969	0.713592	0.681795	0.49717	0.66503	0.661047	0.0113732	0.0349688	0.0535915	0.0217949	-0.00283048	0.00503009	0.00104708
YGL224C	0.77014	0.702873	0.739774	0.693214	0.510968	0.656096	0.655311	0.0201398	0.0428733	0.0797744	0.0332138	0.0109678	-0.00390427	-0.004689
YGL225W	0.734142	0.649782	0.764197	0.68678	0.547856	0.661345	0.662649	-0.0158578	-0.0102179	0.104197	0.0267795	0.0478558	0.00134507	0.00264936
YGL226C-A	0.783471	0.637347	0.769581	0.655286	0.50928	0.656095	0.611011	0.0334714	-0.0226525	0.109581	-0.00471358	0.00927981	-0.00390542	-0.0489894
YGL226W	0.780384	0.725303	0.750702	0.702934	0.592543	0.652405	0.656638	0.0303835	0.0653034	0.0907022	0.0429344	0.0925428	-0.00759511	-0.00336161
YGL227W	0.773522	0.681345	0.765554	0.670406	0.503726	0.666701	0.663869	0.0235225	0.021345	0.105554	0.010406	0.0037257	0.0067008	0.00386897
YGL228W	0.750983	0.649319	0.755856	0.674024	0.509174	0.656843	0.660439	0.000983348	-0.0106809	0.0958561	0.0140237	0.00917375	-0.00315679	0.0004392
YGL229C	0.736766	0.643193	0.735245	0.660415	0.485969	0.664705	0.649575	-0.0132342	-0.0168074	0.0752447	0.000414751	-0.0140309	0.00470461	-0.0104245
YGL230C	0.766033	0.666242	0.775033	0.674315	0.54701	0.665929	0.654384	0.0160334	0.00624156	0.115033	0.0143154	0.04701	0.005929	-0.00561641
YGL231C	0.706855	0.605421	0.715935	0.582028	0.447163	0.603995	0.598519	-0.0431445	-0.0545795	0.0559354	-0.0779723	-0.0528371	-0.0560048	-0.0614814
YGL232W	0.729839	0.651708	0.731032	0.677372	0.470009	0.638526	0.621603	-0.0201612	-0.00829162	0.0710317	0.0173718	-0.0299914	-0.0214743	-0.0383966
YGL233W	0.771863	0.698858	0.747624	0.675443	0.512342	0.648049	0.638594	0.0218633	0.0388585	0.0876242	0.0154428	0.0123418	-0.0119508	-0.0214064
YGL234W	0.780763	0.691382	0.762812	0.696493	0.51077	0.674125	0.668538	0.030763	0.0313819	0.102812	0.0364926	0.0107702	0.0141247	0.00853795
YGL236C	0.764654	0.698733	0.79024	0.675724	0.506952	0.655864	0.65201	0.0146543	0.0387332	0.13024	0.0157237	0.00695198	-0.00413597	-0.0079897
YGL237C	0.74211	0.68303	0.753462	0.681023	0.481784	0.658754	0.647701	-0.00789004	0.0230298	0.0934622	0.0210235	-0.0182156	-0.00124562	-0.0122993
YGL238W	0.749869	0.712204	0.761737	0.663809	0.513123	0.663458	0.652984	-0.000130552	0.0522041	0.101737	0.0038092	0.0131227	0.00345831	-0.00701603
YGL239C	0.751415	0.636074	0.718671	0.620734	0.538308	0.667204	0.675049	0.00141524	-0.0239258	0.0586706	-0.0392655	0.0383081	0.00720436	0.0150493
YGL240W	0.744533	0.637763	0.766363	0.680406	0.529493	0.693103	0.66542	-0.00546692	-0.0222368	0.106363	0.0204065	0.0294925	0.0331029	0.00542017
YGL241W	0.763903	0.650913	0.744476	0.660475	0.516841	0.647547	0.637684	0.0139027	-0.00908651	0.0844758	0.000475188	0.0168409	-0.0124527	-0.0223158
YGL242C	0.782638	0.682105	0.793695	0.64979	0.514646	0.669822	0.655483	0.0326378	0.0221053	0.133695	-0.0102099	0.0146461	0.00982165	-0.00451658
YGL243W	0.755654	0.650924	0.738961	0.636414	0.474693	0.651718	0.641012	0.00565362	-0.00907624	0.0789611	-0.023586	-0.0253066	-0.00828191	-0.0189884
YGL244W	0.738961	0.667842	0.728909	0.643331	0.497815	0.640209	0.642612	-0.0110386	0.00784187	0.068909	-0.0166687	-0.00218503	-0.0197906	-0.0173879
YGL245W	0.756134	0.697757	0.747261	0.673116	0.498892	0.65809	0.636671	0.00613364	0.0377566	0.0872614	0.0131156	-0.00110822	-0.00190953	-0.0233285
YGL246C	0.777744	0.691344	0.754322	0.672881	0.519132	0.657906	0.660535	0.0277436	0.0313441	0.0943221	0.012881	0.0191322	-0.00209441	0.000535078
YGL247W	0.742933	0.672044	0.731991	0.702556	0.535421	0.655744	0.648927	-0.00706651	0.0120442	0.0719911	0.0425563	0.0354211	-0.00425606	-0.0110729
YGL248W	0.770503	0.693705	0.773785	0.699734	0.525976	0.66443	0.653833	0.020503	0.0337053	0.113785	0.039734	0.0259763	0.00443018	-0.00616696
YGL249W	0.752329	0.673352	0.726481	0.671403	0.48293	0.675428	0.677648	0.00232888	0.0133523	0.0664806	0.0114033	-0.0170696	0.0154282	0.0176478
YGL250W	0.747599	0.686887	0.769333	0.622222	0.527251	0.656433	0.661308	-0.00240123	0.026887	0.109333	-0.037778	0.0272513	-0.00356707	0.00130816
YGL251C	0.763758	0.668646	0.755517	0.687472	0.509807	0.659523	0.662051	0.0137578	0.00864556	0.0955173	0.0274719	0.00980691	-0.000477228	0.00205089
YGL252C	0.764426	0.659853	0.737609	0.646808	0.526649	0.648847	0.654377	0.0144256	-0.000146855	0.077609	-0.0131917	0.0266491	-0.0111532	-0.00562264
YGL253W	0.768613	0.693622	0.767612	0.946759	0.509222	0.696999	0.669492	0.0186132	0.033622	0.107612	0.286759	0.00922196	0.0369995	0.00949186
YGL254W	1	0.95126	1	1	0.915719	0.999076	0.945237	0.25	0.29126	0.34	0.34	0.415719	0.339076	0.285237
YGL255W	1	1	1	1	1	0.99977	1	0.25	0.34	0.34	0.34	0.5	0.33977	0.34
YGL256W	1	1	1	1	1	0.999604	0.999816	0.25	0.34	0.34	0.34	0.5	0.339604	0.339816
YGL257C	1	1	1	1	1	0.999869	1	0.25	0.34	0.34	0.34	0.5	0.339869	0.34
YGR002C	0.761897	0.7008	0.763127	0.6701	0.474393	0.665097	0.652253	0.0118972	0.0408001	0.103127	0.0101002	-0.0256074	0.00509677	-0.00774731
YGR003W	0.756015	0.659811	0.745597	0.675748	0.495718	0.655377	0.660947	0.00601537	-0.000188521	0.0855974	0.0157477	-0.00428217	-0.00462342	0.000946979
YGR004W	0.753161	0.663945	0.758025	0.658583	0.487831	0.66216	0.668379	0.00316148	0.00394515	0.0980252	-0.00141656	-0.0121694	0.0021603	0.00837875
YGR005C	0.757302	0.622019	0.714821	0.688683	0.498773	0.662847	0.651408	0.0073015	-0.0379814	0.054821	0.0286834	-0.00122729	0.00284711	-0.00859207
YGR006W	0.768829	0.636114	0.766644	0.683283	0.520023	0.681235	0.686752	0.0188286	-0.0238856	0.106644	0.0232832	0.0200234	0.0212354	0.0267517
YGR007W	0.762385	0.665503	0.715907	0.633236	0.553588	0.649995	0.683267	0.0123855	0.0055027	0.0559074	-0.026764	0.053588	-0.0100048	0.0232669
YGR008C	0.706241	0.666312	0.747655	0.626428	0.449146	0.669542	0.69397	-0.043759	0.00631218	0.0876548	-0.0335719	-0.0508544	0.00954206	0.0339703
YGR009C	0.735282	0.662285	0.757611	0.631912	0.506605	0.658319	0.66217	-0.0147183	0.00228505	0.0976111	-0.0280878	0.00660539	-0.00168114	0.00216971
YGR010W	0.774201	0.646907	0.750915	0.612284	0.480055	0.661656	0.671803	0.024201	-0.0130929	0.0909148	-0.0477159	-0.0199454	0.00165628	0.0118032
YGR011W	0.728209	0.708503	0.754376	0.67178	0.43113	0.638416	0.683323	-0.0217907	0.0485032	0.0943765	0.0117799	-0.0688698	-0.0215836	0.0233234
YGR012W	0.793304	0.70492	0.788072	0.659555	0.522677	0.685983	0.668651	0.0433043	0.0449202	0.128072	-0.000444745	0.0226765	0.0259831	0.00865131
YGR013W	0.76692	0.679465	0.76129	0.680818	0.511875	0.660445	0.659194	0.0169203	0.0194651	0.10129	0.0208179	0.0118747	0.000444812	-0.000805908
YGR014W	0.781308	0.660893	0.752209	0.675038	0.509794	0.662694	0.658986	0.0313083	0.000893296	0.0922089	0.0150381	0.00979378	0.0026945	-0.00101424
YGR015C	0.725899	0.648461	0.747448	0.65346	0.476043	0.651269	0.669061	-0.0241008	-0.0115393	0.0874481	-0.00654019	-0.0239571	-0.00873118	0.00906089
YGR016W	0.781397	0.687618	0.772162	0.661746	0.551259	0.669631	0.654893	0.0313969	0.0276176	0.112162	0.00174617	0.0512589	0.00963092	-0.00510654
YGR017W	0.757298	0.699138	0.748885	0.670968	0.487207	0.656023	0.6525	0.00729773	0.0391378	0.0888846	0.010968	-0.0127931	-0.00397715	-0.00749986
YGR019W	0.754206	0.686103	0.725462	0.658981	0.473978	0.672823	0.668132	0.00420585	0.0261025	0.0654621	-0.00101854	-0.0260219	0.0128232	0.00813241
YGR020C	0.731234	0.600856	0.733346	0.689196	0.509015	0.635702	0.663793	-0.0187664	-0.0591445	0.0733458	0.0291964	0.00901546	-0.0242981	0.00379331
YGR021W	0.742121	0.670767	0.718361	0.588022	0.446433	0.697391	0.662033	-0.00787912	0.010767	0.0583605	-0.0719783	-0.0535668	0.0373912	0.00203312
YGR022C	0.713746	0.693686	0.769443	0.606386	0.504661	0.69003	0.679137	-0.0362542	0.0336863	0.109443	-0.0536138	0.00466095	0.03003	0.0191374
YGR023W	0.728557	0.668232	0.743437	0.653994	0.502958	0.663617	0.662995	-0.0214432	0.00823152	0.0834367	-0.00600617	0.0029584	0.00361696	0.00299537
YGR024C	0.73954	0.693684	0.735587	0.670294	0.424819	0.6723	0.62622	-0.0104599	0.0336844	0.075587	0.0102939	-0.0751814	0.0123003	-0.0337802
YGR025W	0.727669	0.69828	0.753097	0.648533	0.445838	0.651832	0.639642	-0.0223309	0.0382804	0.0930966	-0.0114669	-0.0541624	-0.00816798	-0.0203576
YGR026W	0.758899	0.649382	0.765932	0.681528	0.503855	0.643531	0.660329	0.00889881	-0.0106175	0.105932	0.0215285	0.00385461	-0.0164693	0.000329031
YGR027C	0.767926	0.685686	0.76054	0.597905	0.462292	0.659499	0.693481	0.0179256	0.025686	0.10054	-0.0620953	-0.037708	-0.000500605	0.0334813
YGR028W	0.771184	0.674401	0.783161	0.690706	0.511671	0.676949	0.668752	0.0211838	0.0144014	0.123161	0.0307059	0.0116711	0.0169487	0.00875198
YGR029W	0.746566	0.715319	0.756825	0.696287	0.441825	0.662959	0.673282	-0.00343404	0.0553192	0.0968252	0.0362866	-0.0581751	0.00295874	0.0132822
YGR030C	0.740655	0.668557	0.761999	0.701039	0.473953	0.657102	0.654644	-0.00934466	0.00855673	0.101999	0.0410392	-0.0260474	-0.0028977	-0.00535559
YGR031C-A	0.761213	0.691019	0.763125	0.680044	0.550092	0.643013	0.647066	0.0112128	0.0310186	0.103125	0.0200438	0.0500918	-0.0169866	-0.0129344
YGR031W	0.758478	0.677649	0.762093	0.65072	0.532876	0.668595	0.663276	0.00847751	0.0176495	0.102093	-0.00927995	0.0328759	0.00859483	0.00327637
YGR032W	0.759324	0.675695	0.755291	0.675408	0.510197	0.661414	0.666632	0.00932435	0.0156954	0.0952913	0.0154079	0.0101972	0.00141396	0.00663199
YGR033C	0.698544	0.656001	0.78656	0.682467	0.505681	0.664384	0.69033	-0.0514555	-0.00399887	0.12656	0.022467	0.00568093	0.00438369	0.0303301
YGR034W	0.729409	0.58563	0.713899	0.597701	0.45487	0.663266	0.611599	-0.0205911	-0.07437	0.053899	-0.0622995	-0.0451303	0.00326619	-0.0484008
YGR035C	0.80543	0.723987	0.785615	0.721654	0.581606	0.661726	0.656618	0.0554297	0.063987	0.125615	0.0616542	0.0816058	0.00172634	-0.00338202
YGR035W-A	0.750445	0.629015	0.729121	0.596279	0.465469	0.626976	0.646853	0.000444529	-0.0309847	0.0691206	-0.0637213	-0.0345314	-0.0330237	-0.0131468
YGR036C	0.774963	0.692685	0.779471	0.69359	0.531833	0.647489	0.647218	0.0249633	0.0326848	0.119471	0.0335905	0.0318328	-0.0125108	-0.0127818
YGR037C	0.772711	0.638354	0.741765	0.71937	0.483629	0.674723	0.669472	0.022711	-0.021646	0.0817654	0.0593696	-0.0163713	0.0147235	0.00947199
YGR038W	0.739421	0.641352	0.723851	0.647041	0.548137	0.637343	0.640576	-0.0105785	-0.0186481	0.0638514	-0.0129592	0.0481368	-0.0226573	-0.0194235
YGR040W	0.770317	0.667186	0.769252	0.654193	0.496598	0.647332	0.649053	0.0203175	0.00718555	0.109252	-0.00580746	-0.00340156	-0.0126679	-0.0109469
YGR041W	0.741954	0.643547	0.753168	0.670853	0.485905	0.650502	0.642963	-0.00804575	-0.016453	0.0931678	0.0108531	-0.0140949	-0.00949758	-0.0170374
YGR042W	0.698097	0.673213	0.735182	0.657392	0.486952	0.671027	0.674771	-0.0519034	0.0132127	0.0751818	-0.0026075	-0.0130481	0.0110275	0.014771
YGR043C	0.75185	0.707851	0.764754	0.648593	0.436963	0.648593	0.619049	0.00185025	0.0478514	0.104754	-0.011407	-0.063037	-0.0114074	-0.0409506
YGR046W	0.749032	0.660574	0.779395	0.646718	0.538345	0.671078	0.666636	-0.000967592	0.000574057	0.119395	-0.0132819	0.038345	0.0110777	0.00663611
YGR047C	0.76621	0.687688	0.78269	0.67625	0.498971	0.662462	0.650566	0.0162105	0.0276879	0.12269	0.0162504	-0.00102865	0.00246202	-0.00943408
YGR048W	0.762554	0.650282	0.753059	0.643228	0.473302	0.641083	0.643665	0.0125536	-0.00971769	0.0930593	-0.0167719	-0.0266979	-0.0189168	-0.0163346
YGR049W	0.764443	0.622748	0.768562	0.695457	0.522249	0.650279	0.680209	0.0144432	-0.0372519	0.108562	0.035457	0.0222491	-0.00972119	0.0202089
YGR050C	0.782466	0.699297	0.79732	0.704717	0.459585	0.687212	0.672293	0.0324657	0.0392966	0.13732	0.0447173	-0.0404147	0.0272119	0.0122934
YGR052W	0.747765	0.678037	0.773118	0.691074	0.521698	0.664205	0.665935	-0.00223462	0.0180371	0.113118	0.0310736	0.0216977	0.00420513	0.0059347
YGR053C	0.775891	0.652462	0.760853	0.688763	0.544284	0.690514	0.695974	0.0258915	-0.00753793	0.100853	0.0287632	0.0442843	0.0305143	0.0359744
YGR054W	0.770852	0.690262	0.760072	0.665851	0.510322	0.662851	0.670131	0.0208523	0.0302619	0.100072	0.0058507	0.0103222	0.00285137	0.0101311
YGR055W	0.7461	0.644307	0.763102	0.684222	0.514017	0.658264	0.660181	-0.00390007	-0.0156928	0.103102	0.0242218	0.0140172	-0.00173599	0.000181463
YGR056W	0.763685	0.654719	0.780199	0.666166	0.508913	0.659475	0.659048	0.0136851	-0.00528084	0.120199	0.00616575	0.0089132	-0.000525035	-0.00095204
YGR057C	0.757174	0.662986	0.768055	0.699636	0.496269	0.65281	0.64401	0.00717441	0.00298647	0.108055	0.0396358	-0.00373104	-0.00718977	-0.01599
YGR058W	0.770803	0.652419	0.757873	0.697297	0.495751	0.657096	0.673429	0.0208026	-0.00758071	0.0978732	0.0372966	-0.00424936	-0.00290378	0.0134288
YGR059W	0.729888	0.697696	0.705172	0.65914	0.498558	0.647471	0.644966	-0.0201122	0.0376964	0.0451724	-0.000860281	-0.00144229	-0.0125286	-0.015034
YGR060W	0.76787	0.682424	0.793097	0.70055	0.471647	0.678164	0.669393	0.0178701	0.0224237	0.133097	0.0405496	-0.0283526	0.0181637	0.00939333
YGR061C	0.759116	0.684395	0.760943	0.678306	0.511552	0.657902	0.658627	0.00911613	0.0243954	0.100943	0.0183063	0.0115523	-0.0020983	-0.00137331
YGR062C	0.756465	0.682264	0.78843	0.637127	0.4676	0.639218	0.661875	0.00646535	0.0222639	0.12843	-0.0228727	-0.0323998	-0.0207823	0.00187476
YGR063C	0.696853	0.6886	0.697459	0.634884	0.482504	0.659196	0.66723	-0.0531467	0.0286003	0.0374589	-0.0251163	-0.017496	-0.000803715	0.00722967
YGR065C	0.763626	0.646251	0.772275	0.684009	0.497883	0.666808	0.64702	0.0136262	-0.0137487	0.112275	0.0240091	-0.0021166	0.00680754	-0.0129805
YGR066C	0.737233	0.650588	0.76045	0.676315	0.527659	0.662655	0.648319	-0.0127674	-0.00941197	0.10045	0.0163147	0.0276588	0.00265516	-0.0116808
YGR067C	0.759199	0.653944	0.771046	0.664356	0.506014	0.635782	0.63986	0.0091988	-0.0060558	0.111046	0.00435551	0.00601437	-0.0242175	-0.0201404
YGR068C	0.778751	0.689037	0.780957	0.715798	0.526672	0.651704	0.640751	0.0287512	0.0290366	0.120957	0.0557976	0.0266722	-0.00829601	-0.0192486
YGR068W-A	0.749617	0.713268	0.789664	0.619186	0.543467	0.642805	0.636052	-0.000383309	0.0532682	0.129664	-0.0408137	0.0434673	-0.0171955	-0.0239479
YGR070W	0.754144	0.702107	0.756987	0.669	0.523779	0.659725	0.642813	0.00414444	0.0421069	0.0969872	0.00899978	0.0237787	-0.000275435	-0.0171869
YGR071C	0.756612	0.667055	0.756839	0.686494	0.50225	0.668034	0.643888	0.0066121	0.00705482	0.0968385	0.0264941	0.00225035	0.00803373	-0.0161124
YGR072W	0.737209	0.638934	0.750679	0.666786	0.488634	0.647935	0.630536	-0.0127905	-0.0210664	0.0906789	0.00678594	-0.011366	-0.0120654	-0.0294638
YGR073C	0.751661	0.736027	0.7163	0.653732	0.509906	0.616152	0.620188	0.00166148	0.0760267	0.0562998	-0.00626784	0.00990595	-0.0438483	-0.0398125
YGR074W	0.771927	0.725497	0.753456	0.662021	0.49881	0.640628	0.660767	0.0219267	0.0654966	0.093456	0.00202051	-0.00118997	-0.0193725	0.00076726
YGR075C	0.755165	0.664757	0.769132	0.682562	0.503611	0.661743	0.658224	0.00516539	0.00475723	0.109132	0.0225622	0.00361115	0.00174256	-0.00177567
YGR076C	0.715077	0.681918	0.75076	0.578419	0.455511	0.659918	0.649396	-0.0349227	0.0219176	0.0907601	-0.081581	-0.0444888	-8.20401e-05	-0.0106044
YGR077C	0.754238	0.628281	0.766617	0.684265	0.496406	0.67591	0.670929	0.00423838	-0.031719	0.106617	0.0242651	-0.00359376	0.0159101	0.0109293
YGR078C	0.73209	0.695433	0.682279	0.606509	0.458309	0.653773	0.605814	-0.0179101	0.0354327	0.022279	-0.0534913	-0.0416911	-0.00622745	-0.0541855
YGR079W	0.735294	0.665301	0.749271	0.662127	0.473448	0.645491	0.632313	-0.0147056	0.00530066	0.0892708	0.00212651	-0.0265518	-0.0145089	-0.0276873
YGR080W	0.75283	0.697361	0.725926	0.677182	0.518459	0.652017	0.664354	0.00282956	0.0373613	0.0659259	0.0171822	0.0184588	-0.00798258	0.00435381
YGR081C	0.769556	0.716292	0.772579	0.663096	0.542764	0.652904	0.640042	0.0195556	0.0562916	0.112579	0.00309627	0.0427635	-0.00709614	-0.019958
YGR082W	0.759465	0.648392	0.748084	0.640884	0.518413	0.620552	0.625231	0.00946539	-0.0116077	0.0880838	-0.0191157	0.0184134	-0.0394484	-0.0347693
YGR083C	0.728578	0.656104	0.731193	0.626216	0.473468	0.648105	0.63078	-0.0214223	-0.00389624	0.0711933	-0.0337844	-0.0265324	-0.0118945	-0.0292204
YGR084C	0.754245	0.627512	0.749806	0.6676	0.481953	0.656185	0.657813	0.00424524	-0.0324883	0.0898059	0.00759984	-0.0180471	-0.00381454	-0.00218666
YGR085C	0.730497	0.689257	0.785491	0.686394	0.512361	0.638902	0.637308	-0.0195033	0.0292565	0.125491	0.026394	0.0123607	-0.0210978	-0.0226924
YGR086C	0.784398	0.717349	0.763946	0.629022	0.455516	0.663778	0.676021	0.0343984	0.057349	0.103946	-0.0309782	-0.0444838	0.00377812	0.0160205
YGR088W	0.74658	0.681133	0.796329	0.687342	0.533509	0.639641	0.655587	-0.00341964	0.0211332	0.136329	0.0273418	0.0335095	-0.0203586	-0.00441325
YGR089W	0.734191	0.651768	0.727337	0.655159	0.521319	0.653622	0.674226	-0.0158088	-0.00823217	0.0673369	-0.00484077	0.0213191	-0.00637827	0.0142263
YGR090W	0.744481	0.663911	0.752211	0.649204	0.493918	0.667551	0.651773	-0.00551881	0.00391141	0.0922107	-0.0107964	-0.00608206	0.0075511	-0.00822691
YGR091W	0.774066	0.699667	0.79938	0.727642	0.514862	0.673601	0.676071	0.0240659	0.0396668	0.13938	0.0676416	0.0148623	0.0136012	0.0160713
YGR092W	0.750758	0.676475	0.757241	0.686524	0.490175	0.663721	0.649757	0.000758222	0.0164748	0.0972412	0.0265242	-0.0098252	0.00372064	-0.0102432
YGR093W	0.773887	0.687176	0.772259	0.675628	0.525108	0.656147	0.657694	0.0238869	0.0271764	0.112259	0.0156276	0.0251085	-0.0038533	-0.00230641
YGR094W	0.755627	0.689418	0.761216	0.655559	0.50155	0.665441	0.663153	0.00562729	0.0294176	0.101216	-0.00444108	0.00155023	0.00544052	0.00315251
YGR095C	0.677086	0.633829	0.72083	0.657022	0.469747	0.65366	0.647439	-0.0729143	-0.0261711	0.0608298	-0.00297835	-0.0302529	-0.00634035	-0.0125608
YGR096W	0.82529	0.734768	0.841173	0.777488	0.53282	0.647198	0.652081	0.0752904	0.0747681	0.181173	0.117488	0.0328203	-0.012802	-0.00791883
YGR097W	0.753528	0.689887	0.778046	0.67685	0.499838	0.675407	0.668764	0.00352772	0.0298869	0.118046	0.0168503	-0.000161731	0.0154069	0.0087636
YGR098C	0.748042	0.66299	0.744532	0.671788	0.516421	0.6475	0.652063	-0.00195797	0.00298982	0.0845315	0.0117876	0.0164207	-0.0125	-0.00793684
YGR099W	0.735609	0.673464	0.78362	0.686939	0.484157	0.667578	0.669886	-0.0143908	0.0134642	0.12362	0.0269388	-0.0158427	0.00757819	0.00988615
YGR100W	0.751651	0.679785	0.748914	0.650518	0.524953	0.65639	0.674859	0.00165109	0.0197853	0.0889142	-0.00948178	0.0249535	-0.00361042	0.0148588
YGR101W	0.749815	0.684983	0.738403	0.67707	0.518685	0.655216	0.652123	-0.000184606	0.0249831	0.0784028	0.0170696	0.0186848	-0.00478436	-0.00787737
YGR102C	0.772903	0.682349	0.779413	0.671402	0.527975	0.694444	0.643692	0.0229031	0.0223495	0.119413	0.0114021	0.0279746	0.0344438	-0.0163081
YGR103W	0.759799	0.683418	0.759883	0.666346	0.517779	0.668622	0.670484	0.00979943	0.0234182	0.0998833	0.00634583	0.0177794	0.00862216	0.0104842
YGR104C	0.774962	0.664991	0.791499	0.687665	0.517774	0.685754	0.679545	0.0249617	0.00499083	0.131499	0.0276647	0.0177741	0.0257537	0.0195452
YGR105W	0.742224	0.668395	0.761883	0.655199	0.473978	0.683771	0.659069	-0.00777583	0.00839548	0.101883	-0.00480087	-0.0260223	0.0237711	-0.000930775
YGR106C	0.769356	0.621616	0.774809	0.646648	0.498221	0.690583	0.667581	0.0193558	-0.0383836	0.114809	-0.0133524	-0.00177907	0.0305834	0.00758079
YGR108W	0.750561	0.686518	0.760332	0.677167	0.50696	0.665647	0.669619	0.000561378	0.0265175	0.100332	0.0171674	0.0069596	0.00564697	0.00961904
YGR109C	0.720398	0.643313	0.753103	0.664444	0.493405	0.668122	0.65738	-0.0296015	-0.0166875	0.0931034	0.00444363	-0.00659506	0.00812199	-0.00262042
YGR110W	0.771956	0.676382	0.741309	0.687548	0.504682	0.683773	0.658745	0.0219562	0.0163816	0.081309	0.0275483	0.00468207	0.0237729	-0.00125451
YGR111W	0.745907	0.655878	0.732186	0.661265	0.523074	0.667617	0.672262	-0.00409251	-0.00412212	0.0721856	0.00126485	0.0230739	0.00761718	0.0122618
YGR112W	0.749679	0.671104	0.735128	0.654755	0.514997	0.634758	0.643712	-0.000321177	0.0111038	0.0751284	-0.0052446	0.014997	-0.0252418	-0.0162884
YGR113W	0.761758	0.63855	0.735272	0.666133	0.485378	0.685935	0.666934	0.0117576	-0.0214501	0.0752722	0.00613322	-0.0146218	0.0259347	0.0069341
YGR116W	0.769936	0.67907	0.771784	0.682184	0.516203	0.73785	0.680333	0.0199361	0.0190695	0.111784	0.0221837	0.016203	0.0778504	0.0203329
YGR117C	0.73992	0.698379	0.763998	0.662218	0.509354	0.999391	0.677792	-0.0100804	0.0383788	0.103998	0.00221797	0.00935422	0.339391	0.0177916
YGR118W	0.768921	0.687899	0.73559	0.682712	0.51691	0.991677	0.644482	0.018921	0.0278989	0.0755905	0.0227116	0.0169098	0.331677	-0.015518
YGR119C	0.771675	0.696509	0.781849	0.707153	0.543775	0.999434	0.646087	0.021675	0.0365087	0.121849	0.0471533	0.0437747	0.339434	-0.0139129
YGR120C	0.685528	0.626959	0.732054	0.675843	0.473748	0.999699	0.656771	-0.0644724	-0.0330405	0.0720539	0.0158425	-0.0262519	0.339699	-0.00322871
YGR121C	0.733677	0.672305	0.714353	0.671528	0.502136	1	0.654253	-0.0163234	0.0123051	0.0543525	0.0115276	0.00213595	0.34	-0.00574745
YGR122W	0.792271	0.714848	0.719512	0.711902	0.519288	0.998996	0.657397	0.0422713	0.0548479	0.0595122	0.0519023	0.0192876	0.338996	-0.00260295
YGR123C	0.804325	0.691367	0.764267	0.687591	0.524685	0.99861	0.677421	0.0543246	0.0313665	0.104267	0.0275911	0.0246855	0.33861	0.0174214
YGR124W	0.757668	0.648173	0.724358	0.641306	0.496142	0.998797	0.658011	0.00766784	-0.0118272	0.0643579	-0.0186942	-0.00385792	0.338797	-0.0019885
YGR125W	0.797316	0.658884	0.749164	0.665659	0.51167	0.998833	0.664272	0.0473159	-0.00111648	0.0891642	0.0056586	0.0116701	0.338833	0.0042716
YGR126W	0.780647	0.689595	0.745568	0.636908	0.467289	0.998037	0.640356	0.0306467	0.0295955	0.0855677	-0.0230919	-0.0327107	0.338037	-0.0196443
[truncated: 3,451 more rows]

## Sheet: Supplemental Table S4
Supplemental Table S4. Pairwise distance between the Sk strains/Sk subgenome of hybrids. Distance is calculated as the percentage of divergent sites. Sk pure strains are marked in blue.
	SkZP591	VIN7-Sk	SkIFO1802	AMH-Sk	SkCR85	SkCA111	PB7-Sk	W27-Sk	IF6-Sk	MR25-Sk	CECT11002-Sk
SkZP591
VIN7-Sk	0.167308
SkIFO1802	0.796188	0.786305
AMH-Sk	0.251471	0.105663	0.873831
SkCR85	0.0827368	0.160583	0.785286	0.244338
SkCA111	0.183712	0.18361	0.784573	0.268487	0.177599
PB7-Sk	0.154877	0.119011	0.795679	0.207657	0.143159	0.182795
W27-Sk	0.145604	0.149273	0.794049	0.232926	0.132358	0.185444	0.0846727
IF6-Sk	0.167104	0.0336245	0.789056	0.117075	0.159258	0.185852	0.126143	0.147235
MR25-Sk	0.149476	0.127162	0.796902	0.211937	0.141631	0.18198	0.090073	0.090073	0.132155
CECT11002-Sk	0.150495	0.13246	0.795475	0.218254	0.142242	0.182999	0.100364	0.0866087	0.126652	0.073974

## Sheet: Supplemental Table S5
Supplemental Table S5. Genes afected by LOH for each strain. For these genes the Sc allele replaces the Sk.
AMH	CECT11002	IF6	MR25	PB7	VIN7	W27
YAL007C	YBL001C	YAL007C	YBR295W	YCR038C	YCL001W	YBR295W
YAL008W	YBL002W	YAL008W	YCR037C	YDR385W	YCL002C	YCR038C
YAL009W	YBL003C	YAL009W	YCR038C	YGL254W	YCL004W	YDL001W
YAL010C	YBL004W	YAL010C	YDL185C-A	YGL255W	YCL005W	YDL002C
YAL011W	YBL005W	YAL011W	YDL185W	YGL256W	YCL007C	YDL003W
YAL012W	YBL006C	YAL012W	YDL186W	YGL257C	YCL008C	YDL004W
YAL013W	YBL006W-A	YAL013W	YDL187C	YKL203C	YCL009C	YDL005C
YAL014C	YBL007C	YAL014C	YDL188C	YKL204W	YCL010C	YDL006W
YAL015C	YBL008W	YAL015C	YDL189W	YKL205W	YCL011C	YDL007W
YAL016C-A	YBL009W	YAL016C-A	YDL190C	YKL206C	YCL012C	YDL008W
YAL016W	YBL010C	YAL016W	YDL191W	YKL207W	YCL014W	YDL010W
YAL017W	YBL011W	YAL017W	YDL192W	YKL208W	YCL016C	YDL011C
YAL018C	YBL012C	YAL018C	YDL193W	YKL209C	YCL017C	YDL012C
YAL019W	YBL013W	YAL019W	YDL194W	YKL210W	YCL018W	YDL013W
YAL019W-A	YBL014C	YAL019W-A	YDL195W	YKL211C	YCL024W	YDL014W
YAL020C	YBL015W	YAL020C	YDL196W	YKL212W	YCL025C	YDL015C
YAL021C	YBR001C	YAL021C	YDL198C	YKL213C	YCL026C-B	YDL016C
YAL022C	YBR002C	YAL022C	YDL199C	YKL214C	YCL027W	YDL017W
YAL023C	YBR003W	YAL023C	YDL200C	YKL215C	YCL028W	YDL018C
YAL024C	YBR004C	YAL024C	YDL201W	YKL217W	YCL029C	YDL019C
YAL025C	YBR005W	YAL025C	YDL202W	YLL019W-A	YCL030C	YDL020C
YAL026C	YBR006W	YAL026C	YDL203C	YMR318C	YCL031C	YDL021W
YAL027W	YBR007C	YAL027W	YDL204W	YMR319C	YCL032W	YDL022W
YAL028W	YBR008C	YAL028W	YDL205C	YOR008C	YCL033C	YDL023C
YAL029C	YBR009C	YAL029C	YDL206W	YOR008W-B	YCL034W	YDL025C
YAL030W	YBR010W	YAL030W	YDL208W	YOR009W	YCL035C	YDL025W-A
YAL031C	YBR011C	YAL031C	YDL209C	YOR010C	YCL036W	YDL027C
YAL032C	YBR014C	YAL032C	YDL210W	YOR011W	YCL037C	YDL028C
YAL033W	YBR015C	YAL033W	YDL211C	YPL274W	YCL038C	YDL029W
YAL034C	YBR016W	YAL034C	YDL212W	YPR201W	YCL039W	YDL030W
YAL034W-A	YBR017C	YAL034W-A	YDL213C		YCL040W	YDL031W
YAL035W	YBR018C	YAL035W	YDL214C		YCL043C	YDL032W
YAL036C	YBR019C	YAL036C	YDL215C		YCL044C	YDL033C
YAL037C-A	YBR020W	YAL037C-A	YDL216C		YCL045C	YDL034W
YAL037C-B	YBR021W	YAL037C-B	YDL217C		YCL046W	YDL036C
YAL037W	YBR022W	YAL037W	YDL218W		YCL047C	YDL040C
YAL038W	YBR023C	YAL038W	YDL219W		YCL048W	YDL042C
YAL039C	YBR024W	YAL039C	YDL220C		YCL048W-A	YDL043C
YAL040C	YBR025C	YAL040C	YDL222C		YCL049C	YDL044C
YAL041W	YBR026C	YAL041W	YDL223C		YCL050C	YDL045C
YAL042C-A	YBR028C	YAL042C-A	YDL224C		YCL051W	YDL045W-A
YAL042W	YBR029C	YAL042W	YDL225W		YCL052C	YDL046W
YAL043C	YBR030W	YAL043C	YDL226C		YCL054W	YDL047W
YAL044C	YBR032W	YAL044C	YDL227C		YCL055W	YDL048C
YAL044W-A	YBR033W	YAL044W-A	YDL230W		YCL056C	YDL049C
YAL046C	YBR034C	YAL046C	YDL231C		YCL057C-A	YDL051W
YAL047C	YBR035C	YAL047C	YDL232W		YCL057W	YDL052C
YAL047W-A	YBR036C	YAL047W-A	YDL233W		YCL058W-A	YDL053C
YAL048C	YBR037C	YAL048C	YDL234C		YCL059C	YDL054C
YAL049C	YBR038W	YAL049C	YDL235C		YCL061C	YDL055C
YAL051W	YBR039W	YAL051W	YDL236W		YCL063W	YDL056W
YAL053W	YBR040W	YAL053W	YDL237W		YCL064C	YDL057W
YAL054C	YBR041W	YAL054C	YDL238C		YCR002C	YDL058W
YAL055W	YBR042C	YAL055W	YDL239C		YCR003W	YDL059C
YAL056W	YBR043C	YAL056W	YDL240W		YCR004C	YDL060W
YAL058W	YBR044C	YAL058W	YDR341C		YCR005C	YDL061C
YAL059C-A	YBR045C	YAL059C-A	YDR385W		YCR008W	YDL063C
YAL059W	YBR046C	YAL059W	YFL045C		YCR009C	YDL064W
YAL060W	YBR047W	YAL060W	YFL046W		YCR010C	YDL065C
YAL061W	YBR048W	YAL061W	YFL047W		YCR011C	YDL066W
YAL062W	YBR049C	YAL062W	YFL048C		YCR012W	YDL067C
YAR014C	YBR050C	YAR014C	YFL049W		YCR013C	YDL069C
YAR018C	YBR051W	YAR018C	YFL053W		YCR014C	YDL070W
YAR019C	YBR052C	YAR019C	YFL054C		YCR015C	YDL071C
YAR020C	YBR053C	YAR020C	YFL055W		YCR016W	YDL072C
YAR035W	YBR054W	YAR035W	YGL253W		YCR017C	YDL073W
YAR042W	YBR055C	YAR042W	YGL254W		YCR018C	YDL074C
YBL001C	YBR056C-B	YCL001W	YGL255W		YCR019W	YDL075W
YBL002W	YBR056W	YCL002C	YGL256W		YCR020C	YDL076C
YBL003C	YBR056W-A	YCL004W	YGL257C		YCR020C-A	YDL077C
YBL004W	YBR057C	YCL005W	YGR208W		YCR020W-B	YDL078C
YBL005W	YBR058C	YCL007C	YGR209C		YCR021C	YDL079C
YBL006C	YBR058C-A	YCL008C	YGR210C		YCR023C	YDL080C
YBL006W-A	YBR059C	YCL009C	YGR211W		YCR024C	YDL081C
YBL007C	YBR060C	YCL010C	YGR212W		YCR024C-A	YDL082W
YBL008W	YBR061C	YCL011C	YGR213C		YCR024C-B	YDL083C
YBL009W	YBR062C	YCL012C	YGR214W		YCR026C	YDL084W
YBL010C	YBR065C	YCL014W	YGR215W		YCR027C	YDL085C-A
YBL011W	YBR066C	YCL016C	YGR216C		YCR028C	YDL085W
YBL012C	YBR067C	YCL017C	YGR217W		YCR028C-A	YDL086W
YBL013W	YBR068C	YCL018W	YGR218W		YCR030C	YDL087C
YBL014C	YBR069C	YCL024W	YGR219W		YCR031C	YDL088C
YBL015W	YBR070C	YCL025C	YGR220C		YCR032W	YDL089W
YBL016W	YBR071W	YCL026C-B	YGR221C		YCR033W	YDL090C
YBL017C	YBR072W	YCL027W	YGR222W		YCR034W	YDL091C
YBL018C	YBR073W	YCL028W	YGR223C		YCR035C	YDL092W
YBL019W	YBR074W	YCL029C	YGR224W		YCR036W	YDL093W
YBL020W	YBR077C	YCL030C	YGR225W		YCR037C	YDL095W
YBL021C	YBR078W	YCL031C	YGR226C		YCR038C	YDR001C
YBL022C	YBR079C	YCL032W	YGR227W		YCR042C	YDR002W
YBL023C	YBR080C	YCL033C	YGR229C		YCR043C	YDR003W
YBL024W	YBR081C	YCL034W	YGR231C		YCR044C	YDR004W
YBL025W	YBR082C	YCL035C	YGR232W		YCR045C	YDR005C
YBL026W	YBR083W	YCL036W	YGR233C		YCR045W-A	YDR006C
YBL027W	YBR084C-A	YCL037C	YGR235C		YCR046C	YDR007W
YBL028C	YBR084W	YCL038C	YGR236C		YCR047C	YDR011W
YBL029C-A	YBR085C-A	YCL039W	YGR237C		YCR047W-A	YDR013W
YBL029W	YBR085W	YCL040W	YGR238C		YCR048W	YDR014W
YBL030C	YBR086C	YCL043C	YGR239C		YCR049C	YDR015C
YBL031W	YBR087W	YCL044C	YGR240C		YCR051W	YDR016C
YBL032W	YBR088C	YCL045C	YGR240C-A		YCR052W	YDR017C
YBL033C	YBR089C-A	YCL046W	YGR241C		YCR053W	YDR018C
YBL034C	YBR089W	YCL047C	YGR242W		YCR054C	YDR019C
YBL035C	YBR091C	YCL048W	YGR243W		YCR057C	YDR020C
YBL036C	YBR092C	YCL048W-A	YGR244C		YCR059C	YDR021W
YBL037W	YBR093C	YCL049C	YGR245C		YCR060W	YDR022C
YBL038W	YBR094W	YCL050C	YGR246C		YCR061W	YDR023W
YBL039C	YBR095C	YCL051W	YGR247W		YCR063W	YDR025W
YBL039C-A	YBR096W	YCL052C	YGR248W		YCR065W	YDR026C
YBL039W-B	YBR097W	YCL054W	YGR249W		YCR066W	YDR027C
YBL040C	YBR098W	YCL055W	YGR250C		YCR068W	YDR028C
YBL041W	YBR099C	YCL056C	YGR251W		YCR069W	YDR030C
YBL042C	YBR101C	YCL057C-A	YGR252W		YCR071C	YDR031W
YBL043W	YBR102C	YCL057W	YGR253C		YCR072C	YDR032C
YBL044W	YBR103C-A	YCL058W-A	YGR254W		YCR073C	YDR033W
YBL045C	YBR103W	YCL059C	YGR255C		YCR073W-A	YDR034C
YBL046W	YBR104W	YCL061C	YGR256W		YCR075C	YDR034W-B
YBL047C	YBR105C	YCL063W	YGR257C		YCR075W-A	YDR035W
YBL048W	YBR106W	YCL064C	YGR258C		YCR076C	YDR036C
YBL049W	YBR107C	YCR002C	YGR259C		YCR077C	YDR037W
YBL050W	YBR108W	YCR003W	YGR260W		YCR079W	YDR040C
YBL051C	YBR109C	YCR004C	YGR261C		YCR081W	YDR041W
YBL052C	YBR110W	YCR005C	YGR262C		YCR082W	YDR042C
YBL054W	YBR111C	YCR008W	YGR263C		YCR083W	YDR043C
YBL055C	YBR111W-A	YCR009C	YGR264C		YCR084C	YDR044W
YBL056W	YBR112C	YCR010C	YGR266W		YCR086W	YDR045C
YBL057C	YBR113W	YCR011C	YGR267C		YCR087C-A	YDR046C
YBL058W	YBR114W	YCR012W	YGR268C		YCR088W	YDR047W
YBL059C-A	YBR115C	YCR013C	YGR270C-A		YCR091W	YDR049W
YBL059W	YBR117C	YCR014C	YGR270W		YCR092C	YDR050C
YBL060W	YBR119W	YCR015C	YGR271C-A		YCR093W	YDR051C
YBL061C	YBR120C	YCR016W	YGR271W		YCR094W	YDR052C
YBL062W	YBR121C	YCR017C	YGR273C		YCR095C	YDR054C
YBL063W	YBR121C-A	YCR018C	YGR274C		YDL032W	YDR055W
YBL064C	YBR122C	YCR019W	YGR275W		YDL033C	YDR056C
YBL065W	YBR123C	YCR020C	YGR276C		YDL034W	YDR057W
YBL066C	YBR124W	YCR020C-A	YGR277C		YDL036C	YDR058C
YBL067C	YBR125C	YCR020W-B	YGR278W		YDL040C	YDR059C
YBL068W	YBR126C	YCR021C	YGR279C		YDR341C	YDR060W
YBL068W-A	YBR126W-A	YCR023C	YGR280C		YDR385W	YDR061W
YBL069W	YBR126W-B	YCR024C	YGR281W		YFL001W	YDR062W
YBL070C	YBR127C	YCR024C-A	YGR282C		YFL002C	YDR063W
YBL071W-A	YBR128C	YCR024C-B	YGR283C		YFL003C	YDR064W
YBL072C	YBR129C	YCR026C	YGR284C		YFL004W	YDR065W
YBL101C	YBR130C	YCR027C	YGR285C		YFL005W	YDR067C
YBL102W	YBR131C-A	YCR028C	YGR286C		YFL007W	YDR068W
YBL103C	YBR131W	YCR028C-A	YIL130W		YFL008W	YDR069C
YBL104C	YBR132C	YCR030C	YIL131C		YFL009W	YDR070C
YBL105C	YBR133C	YCR031C	YIL132C		YFL010C	YDR071C
YBL106C	YBR134W	YCR032W	YIL133C		YFL011W	YDR072C
YBL107C	YBR135W	YCR033W	YIL134W		YFL012W	YDR073W
YBR001C	YBR136W	YCR034W	YIL135C		YFL012W-A	YDR074W
YBR002C	YBR137W	YCR035C	YIL136W		YFL013C	YDR075W
YBR003W	YBR138C	YCR036W	YIL137C		YFL014W	YDR076W
YBR004C	YBR139W	YCR037C	YIL138C		YFL015C	YDR089W
YBR005W	YBR140C	YCR038C	YIL139C		YFL015W-A	YDR090C
YBR006W	YBR141C	YCR042C	YIL140W		YFL016C	YDR091C
YBR007C	YBR141W-A	YCR043C	YIL142C-A		YFL017C	YDR092W
YBR008C	YBR142W	YCR044C	YIL142W		YFL017W-A	YDR093W
YBR009C	YBR143C	YCR045C	YIL143C		YFL018C	YDR094W
YBR010W	YBR145W	YCR045W-A	YIL144W		YFL022C	YDR095C
YBR011C	YBR146W	YCR046C	YIL145C		YFL023W	YDR096W
YBR014C	YBR147W	YCR047C	YIL146C		YFL024C	YDR097C
YBR015C	YBR148W	YCR047W-A	YIL147C		YFL025C	YDR099W
YBR016W	YBR149W	YCR048W	YIL148W		YFL026W	YDR100W
YBR017C	YBR150C	YCR049C	YIL149C		YFL027C	YDR101C
YBR018C	YBR151W	YCR051W	YIL150C		YFL028C	YDR103W
YBR019C	YBR152W	YCR052W	YIL152W		YFL029C	YDR104C
YBR020W	YBR153W	YCR053W	YIL153W		YFL030W	YDR105C
YBR021W	YBR154C	YCR054C	YIL154C		YFL031C-A	YDR106W
YBR022W	YBR155W	YCR057C	YIL155C		YFL031W	YDR107C
YBR023C	YBR156C	YCR059C	YIL156W		YFL033C	YDR108W
YBR024W	YBR157C	YCR060W	YIL157C		YFL034C-A	YDR109C
YBR025C	YBR158W	YCR061W	YIL159W		YFL034C-B	YDR110W
YBR026C	YBR159W	YCR063W	YIL160C		YFL034W	YDR111C
YBR028C	YBR160W	YCR065W	YIL161W		YFL036W	YDR112W
YBR029C	YBR161W	YCR066W	YIL162W		YFL037W	YDR113C
YBR030W	YBR162C	YCR068W	YIL166C		YFL038C	YDR115W
YBR032W	YBR162W-A	YCR069W	YJL214W		YFL039C	YDR116C
YBR033W	YBR163W	YCR071C	YLL022C		YFL040W	YDR117C
YBR034C	YBR164C	YCR072C	YLL023C		YFL041W	YDR118W
YBR035C	YBR165W	YCR073C	YLL025W		YFL042C	YDR118W-A
YBR036C	YBR166C	YCR073W-A	YLL028W		YFL044C	YDR119W
YBR037C	YBR167C	YCR075C	YLL029W		YFL045C	YDR119W-A
YBR038W	YBR168W	YCR075W-A	YLL031C		YFL046W	YDR120C
YBR039W	YBR169C	YCR076C	YLL032C		YFL047W	YDR121W
YBR040W	YBR170C	YCR077C	YLL033W		YFL048C	YDR122W
YBR041W	YBR171W	YCR079W	YLL034C		YFL049W	YDR123C
YBR042C	YBR172C	YCR081W	YLL035W		YFL053W	YDR124W
YBR043C	YBR173C	YCR082W	YLL036C		YFL054C	YDR125C
YBR044C	YBR174C	YCR083W	YLL038C		YFL055W	YDR126W
YBR045C	YBR175W	YCR084C	YLL039C		YFR001W	YDR127W
YBR046C	YBR176W	YCR086W	YLL040C		YFR002W	YDR128W
YBR047W	YBR177C	YCR087C-A	YLL041C		YFR003C	YDR129C
YBR048W	YBR179C	YCR088W	YLL042C		YFR004W	YDR130C
YBR049C	YBR180W	YCR091W	YLL043W		YFR005C	YDR131C
YBR050C	YBR181C	YCR092C	YLL044W		YFR006W	YDR132C
YBR051W	YBR182C	YCR093W	YLL045C		YFR009W-A	YDR133C
YBR052C	YBR183W	YCR094W	YLL046C		YFR010W	YDR135C
YBR053C	YBR184W	YCR095C	YLL047W		YFR010W-A	YDR137W
YBR054W	YBR185C	YDR341C	YLL048C		YFR011C	YDR138W
YBR055C	YBR186W	YDR385W	YLL049W		YFR014C	YDR139C
YBR056C-B	YBR187W	YEL001C	YLL050C		YFR015C	YDR140W
YBR056W	YBR188C	YEL002C	YLL051C		YFR017C	YDR141C
YBR056W-A	YBR189W	YEL003W	YLL052C		YFR018C	YDR142C
YBR057C	YBR191W	YEL004W	YLL053C		YFR019W	YDR143C
YBR058C	YBR191W-A	YEL005C	YLL054C		YFR021W	YDR144C
YBR058C-A	YBR192W	YEL006W	YLL055W		YFR022W	YDR145W
YBR059C	YBR193C	YEL007W	YLL056C		YFR023W	YDR146C
YBR060C	YBR194W	YEL008W	YLL057C		YFR024C-A	YDR147W
YBR061C	YBR195C	YEL009C	YLL058W		YFR025C	YDR148C
YBR062C	YBR196C	YEL020C-B	YLL062C		YFR027W	YDR151C
YBR065C	YBR196C-A	YEL020W-A	YLR108C		YFR028C	YDR152W
YBR066C	YBR197C	YEL021W	YLR109W		YFR029W	YDR153C
YBR067C	YBR198C	YEL022W	YLR110C		YFR030W	YDR154C
YBR068C	YBR199W	YEL023C	YLR111W		YFR031C	YDR155C
YBR069C	YBR200W	YEL024W	YLR113W		YFR031C-A	YDR156W
YBR070C	YBR201W	YEL025C	YML064C		YFR032C	YDR158W
YBR071W	YBR202W	YEL026W	YML065W		YFR032C-A	YDR159W
YBR072W	YBR203W	YEL027W	YML066C		YFR032C-B	YDR160W
YBR073W	YBR204C	YEL029C	YML067C		YFR033C	YDR161W
YBR074W	YBR205W	YEL030C-A	YML068W		YFR034C	YDR162C
YBR077C	YBR206W	YEL030W	YML069W		YFR035C	YDR163W
YBR078W	YBR207W	YEL031W	YNR032C-A		YFR036W	YDR164C
YBR079C	YBR208C	YEL032C-A	YNR032W		YFR036W-A	YDR165W
YBR080C	YBR210W	YEL032W	YNR033W		YFR038W	YDR166C
YBR081C	YBR211C	YEL034W	YNR034W		YFR039C	YDR167W
YBR082C	YBR212W	YEL036C	YNR034W-A		YFR040W	YDR168W
YBR083W	YBR213W	YEL037C	YNR035C		YFR041C	YDR169C
YBR084C-A	YBR214W	YEL038W	YNR036C		YFR042W	YDR170C
YBR084W	YBR215W	YEL039C	YNR037C		YFR043C	YDR171W
YBR085C-A	YBR216C	YEL040W	YNR038W		YFR044C	YDR172W
YBR085W	YBR217W	YEL041W	YNR039C		YFR045W	YDR173C
YBR086C	YBR218C	YEL042W	YNR040W		YFR046C	YDR174W
YBR087W	YBR219C	YEL043W	YNR041C		YFR047C	YDR175C
YBR088C	YBR220C	YEL044W	YNR042W		YFR048W	YDR176W
YBR089C-A	YBR221C	YEL046C	YNR043W		YFR049W	YDR177W
YBR089W	YBR221W-A	YEL047C	YNR044W		YFR050C	YDR178W
YBR091C	YBR222C	YEL048C	YNR045W		YFR051C	YDR179C
YBR092C	YBR223C	YEL050C	YNR046W		YFR052C-A	YDR179W-A
YBR093C	YBR223W-A	YEL050W-A	YNR047W		YFR052W	YDR180W
YBR094W	YBR225W	YEL051W	YNR048W		YFR053C	YDR181C
YBR095C	YBR227C	YEL052W	YNR049C		YGL008C	YDR182W
YBR096W	YBR228W	YEL053C	YNR050C		YGL254W	YDR183C-A
YBR097W	YBR229C	YEL053W-A	YNR051C		YGL255W	YDR183W
YBR098W	YBR230C	YEL054C	YNR052C		YGL256W	YDR184C
YBR099C	YBR230W-A	YEL055C	YNR053C		YGL257C	YDR185C
YBR101C	YBR231C	YEL056W	YNR054C		YGR117C	YDR186C
YBR102C	YBR232C	YEL057C	YNR055C		YGR118W	YDR188W
YBR103C-A	YBR233W	YEL058W	YNR056C		YGR119C	YDR189W
YBR103W	YBR233W-A	YEL059C-A	YNR057C		YGR120C	YDR190C
YBR104W	YBR234C	YEL059W	YNR058W		YGR121C	YDR191W
YBR105C	YBR235W	YEL060C	YNR060W		YGR122W	YDR192C
YBR106W	YBR236C	YEL061C	YNR063W		YGR123C	YDR193W
YBR107C	YBR237W	YEL062W	YNR064C		YGR124W	YDR194C
YBR108W	YBR238C	YEL063C	YNR065C		YGR125W	YDR195W
YBR109C	YBR239C	YEL064C	YNR067C		YGR126W	YDR196C
YBR110W	YBR240C	YEL065W	YNR070W		YGR127W	YDR197W
YBR111C	YBR241C	YEL066W	YNR071C		YGR128C	YDR198C
YBR111W-A	YBR242W	YER002W	YNR072W		YGR129W	YDR199W
YBR112C	YBR243C	YER003C	YPR198W		YGR130C	YDR200C
YBR113W	YBR244W	YER004W			YGR131W	YDR201W
YBR114W	YBR245C	YER005W			YGR132C	YDR202C
YBR115C	YBR246W	YER006W			YGR133W	YDR204W
YBR117C	YBR247C	YER007C-A			YGR134W	YDR205W
YBR119W	YBR248C	YER007W			YGR135W	YDR206W
YBR120C	YBR249C	YER008C			YGR136W	YDR207C
YBR121C	YBR250W	YER009W			YGR137W	YDR208W
YBR121C-A	YBR251W	YER010C			YGR138C	YDR211W
YBR122C	YBR252W	YER011W			YGR140W	YDR212W
YBR123C	YBR253W	YER012W			YGR141W	YDR213W
YBR124W	YBR254C	YER013W			YGR142W	YDR214W
YBR125C	YBR255C-A	YER014W			YGR143W	YDR216W
YBR126C	YBR255W	YER015W			YGR144W	YDR217C
YBR126W-A	YBR256C	YER016W			YGR145W	YDR218C
YBR126W-B	YBR257W	YER017C			YGR146C	YDR219C
YBR127C	YBR258C	YER018C			YGR146C-A	YDR220C
YBR128C	YBR259W	YER019C-A			YGR147C	YDR221W
YBR129C	YBR260C	YER019W			YGR148C	YDR224C
YBR130C	YBR261C	YER020W			YGR149W	YDR225W
YBR131C-A	YBR262C	YER021W			YGR150C	YDR226W
YBR131W	YBR263W	YER022W			YGR151C	YDR227W
YBR132C	YBR264C	YER023C-A			YGR152C	YDR228C
YBR133C	YBR265W	YER023W			YGR154C	YDR229W
YBR134W	YBR267W	YER024W			YGR155W	YDR230W
YBR135W	YBR268W	YER025W			YGR156W	YDR231C
YBR136W	YBR269C	YER026C			YGR157W	YDR232W
YBR137W	YBR270C	YER027C			YGR158C	YDR233C
YBR138C	YBR271W	YER029C			YGR159C	YDR234W
YBR139W	YBR272C	YER030W			YGR160W	YDR235W
YBR140C	YBR273C	YER031C			YGR161C	YDR236C
YBR141C	YBR274W	YER032W			YGR161W-C	YDR237W
YBR141W-A	YBR275C	YER033C			YGR174C	YDR238C
YBR142W	YBR276C	YER034W			YGR175C	YDR239C
YBR143C	YBR277C	YER035W			YGR177C	YDR240C
YBR145W	YBR278W	YER036C			YGR178C	YDR242W
YBR146W	YBR279W	YER037W			YGR179C	YDR243C
YBR147W	YBR280C	YER038C			YGR180C	YDR244W
YBR148W	YBR281C	YER038W-A			YGR181W	YDR245W
YBR149W	YBR282W	YER039C			YGR183C	YDR246W
YBR150C	YBR283C	YER040W			YGR184C	YDR247W
YBR151W	YBR284W	YER041W			YGR185C	YDR248C
YBR152W	YBR285W	YER042W			YGR186W	YDR249C
YBR153W	YBR286W	YER043C			YGR187C	YDR250C
YBR154C	YBR287W	YER044C			YGR188C	YDR251W
YBR155W	YBR288C	YER044C-A			YGR191W	YDR252W
YBR156C	YBR289W	YER045C			YGR192C	YDR253C
YBR157C	YBR290W	YER046W			YGR193C	YDR254W
YBR158W	YBR291C	YER047C			YGR194C	YDR255C
YBR159W	YBR293W	YER048C			YGR195W	YDR256C
YBR160W	YBR294W	YER049W			YGR196C	YDR257C
YBR161W	YBR295W	YER050C			YGR197C	YDR258C
YBR162C	YBR296C	YER051W			YGR198W	YDR259C
YBR162W-A	YCR037C	YER052C			YGR199W	YDR260C
YBR163W	YCR038C	YER053C			YGR200C	YDR261C
YBR164C	YDL001W	YER053C-A			YGR201C	YDR262W
YBR165W	YDL002C	YER054C			YGR202C	YDR263C
YBR166C	YDL003W	YER055C			YGR203W	YDR264C
YBR167C	YDL004W	YER056C			YGR204W	YDR265W
YBR168W	YDL005C	YER056C-A			YGR205W	YDR266C
YBR169C	YDL006W	YER057C			YGR206W	YDR267C
YBR170C	YDL007W	YER058W			YGR207C	YDR268W
YBR171W	YDL008W	YER059W			YGR208W	YDR269C
YBR172C	YDL010W	YER060W			YGR209C	YDR270W
YBR173C	YDL011C	YER060W-A			YGR210C	YDR272W
YBR174C	YDL012C	YER061C			YGR211W	YDR273W
YBR175W	YDL013W	YER062C			YGR212W	YDR275W
YBR176W	YDL014W	YER063W			YGR213C	YDR276C
YBR177C	YDL015C	YER064C			YGR214W	YDR277C
YBR179C	YDL016C	YER065C			YGR215W	YDR279W
YBR180W	YDL017W	YER067C-A			YGR216C	YDR280W
YBR181C	YDL018C	YER067W			YGR217W	YDR281C
YBR182C	YDL019C	YER068C-A			YGR218W	YDR282C
YBR183W	YDL020C	YER068W			YGR219W	YDR283C
YBR184W	YDL021W	YER069W			YGR220C	YDR284C
YBR185C	YDL022W	YER070W			YGR221C	YDR285W
YBR186W	YDL023C	YER071C			YGR222W	YDR286C
YBR187W	YDL025C	YER072W			YGR223C	YDR287W
YBR188C	YDL025W-A	YER073W			YGR224W	YDR288W
YBR189W	YDL027C	YER074W			YGR225W	YDR289C
YBR191W	YDL028C	YER074W-A			YGR226C	YDR290W
YBR191W-A	YDL029W	YER075C			YGR227W	YDR291W
YBR192W	YDL030W	YER077C			YGR229C	YDR292C
YBR193C	YDL031W	YER078C			YGR231C	YDR293C
YBR194W	YDL032W	YER078W-A			YGR232W	YDR294C
YBR195C	YDL033C	YER079C-A			YGR233C	YDR295C
YBR196C	YDL034W	YER080W			YGR235C	YDR296W
YBR196C-A	YDL036C	YER081W			YGR236C	YDR297W
YBR197C	YDL040C	YER082C			YGR237C	YDR298C
YBR198C	YDL042C	YER083C			YGR238C	YDR299W
YBR199W	YDL043C	YER084W			YGR239C	YDR300C
YBR200W	YDL044C	YER084W-A			YGR240C	YDR301W
YBR201W	YDL045C	YER085C			YGR240C-A	YDR302W
YBR202W	YDL045W-A	YER086W			YGR241C	YDR303C
YBR203W	YDL046W	YER087C-A			YGR242W	YDR304C
YBR204C	YDL047W	YER087C-B			YGR243W	YDR305C
YBR205W	YDL048C	YER087W			YGR244C	YDR306C
YBR206W	YDL049C	YER088C			YGR245C	YDR307W
YBR207W	YDL051W	YER088C-A			YGR246C	YDR308C
YBR208C	YDL052C	YER089C			YGR247W	YDR309C
YBR210W	YDL053C	YER090C-A			YGR248W	YDR310C
YBR211C	YDL054C	YER090W			YGR249W	YDR311W
YBR212W	YDL055C	YER091C			YGR250C	YDR312W
YBR213W	YDL056W	YER091C-A			YGR251W	YDR313C
YBR214W	YDL057W	YER092W			YGR252W	YDR314C
YBR215W	YDL058W	YER093C			YGR253C	YDR315C
YBR216C	YDL059C	YER093C-A			YGR254W	YDR316W
YBR217W	YDL060W	YER094C			YGR255C	YDR317W
YBR218C	YDL061C	YER095W			YGR256W	YDR318W
YBR219C	YDL063C	YER096W			YGR257C	YDR319C
YBR220C	YDL064W	YER098W			YGR258C	YDR320C
YBR221C	YDL065C	YER099C			YGR259C	YDR320C-A
YBR221W-A	YDL066W	YER100W			YGR260W	YDR321W
YBR222C	YDL067C	YER101C			YGR261C	YDR322C-A
YBR223C	YDL069C	YER103W			YGR262C	YDR322W
YBR223W-A	YDL070W	YER104W			YGR263C	YDR323C
YBR225W	YDL071C	YER105C			YGR264C	YDR324C
YBR227C	YDL072C	YER106W			YGR266W	YDR325W
YBR228W	YDL073W	YER107C			YGR267C	YDR326C
YBR229C	YDL074C	YER107W-A			YGR268C	YDR328C
YBR230C	YDL075W	YER109C			YGR270C-A	YDR329C
YBR230W-A	YDL076C	YER110C			YGR270W	YDR330W
YBR231C	YDL077C	YER111C			YGR271C-A	YDR331W
YBR232C	YDL078C	YER112W			YGR271W	YDR332W
YBR233W	YDL079C	YER113C			YGR273C	YDR333C
YBR233W-A	YDL080C	YER114C			YGR274C	YDR334W
YBR234C	YDL081C	YER115C			YGR275W	YDR335W
YBR235W	YDL082W	YER116C			YGR276C	YDR336W
YBR236C	YDL083C	YER117W			YGR277C	YDR337W
YBR237W	YDL084W	YER119C			YGR278W	YDR338C
YBR238C	YDL085C-A	YER120W			YGR279C	YDR339C
YBR239C	YDL085W	YER122C			YGR280C	YDR341C
YBR240C	YDL086W	YER123W			YGR281W	YDR350C
YBR241C	YDL087C	YER124C			YGR282C	YDR351W
YBR242W	YDL088C	YER125W			YGR283C	YDR352W
YBR243C	YDL089W	YER126C			YGR284C	YDR353W
YBR244W	YDL090C	YER127W			YGR285C	YDR354C-A
YBR245C	YDL091C	YER128W			YGR286C	YDR354W
YBR246W	YDL092W	YER130C			YHR124W	YDR355C
YBR247C	YDL093W	YER131W			YJL214W	YDR356W
YBR248C	YDL095W	YER133W			YKL001C	YDR357C
YBR249C	YDL096C	YER136W			YKL002W	YDR358W
YBR250W	YDL097C	YER139C			YKL003C	YDR359C
YBR251W	YDL098C	YER140W			YKL004W	YDR360W
YBR252W	YDL099W	YER141W			YKL005C	YDR361C
YBR253W	YDL100C	YER142C			YKL006C-A	YDR362C
YBR254C	YDL101C	YER143W			YKL006W	YDR363W
YBR255C-A	YDL102W	YER144C			YKL007W	YDR363W-A
YBR255W	YDL103C	YER145C			YKL008C	YDR364C
YBR256C	YDL104C	YER145C-A			YKL009W	YDR365C
YBR257W	YDL105W	YER146W			YKL010C	YDR367W
YBR258C	YDL106C	YER147C			YKL011C	YDR368W
YBR259W	YDL107W	YER147C-A			YKL012W	YDR369C
YBR260C	YDL108W	YER148W			YKL013C	YDR370C
YBR261C	YDL109C	YER148W-A			YKL014C	YDR371C-A
YBR262C	YDL110C	YER149C			YKL015W	YDR371W
YBR263W	YDL111C	YER150W			YKL016C	YDR372C
YBR264C	YDL112W	YER151C			YKL017C	YDR373W
YBR265W	YDL113C	YER152C			YKL018C-A	YDR374C
YBR267W	YDL114W	YER152W-A			YKL018W	YDR374W-A
YBR268W	YDL114W-A	YER153C			YKL019W	YDR375C
YBR269C	YDL115C	YER154W			YKL020C	YDR376W
YBR270C	YDL116W	YER155C			YKL021C	YDR377W
YBR271W	YDL117W	YER156C			YKL022C	YDR379C-A
YBR272C	YDL118W	YER157W			YKL023C-A	YDR379W
YBR273C	YDL119C	YER158C			YKL023W	YDR380W
YBR274W	YDL120W	YER158W-A			YKL024C	YDR381W
YBR275C	YDL121C	YER159C			YKL025C	YDR382W
YBR276C	YDL122W	YER161C			YKL026C	YDR383C
YBR277C	YDL123W	YER162C			YKL027W	YDR384C
YBR278W	YDL124W	YER163C			YKL028W	YDR385W
YBR279W	YDL126C	YER164W			YKL029C	YDR386W
YBR280C	YDL127W	YER165C-A			YKL031W	YDR387C
YBR281C	YDL128W	YER165W			YKL032C	YDR388W
YBR282W	YDL129W	YER166W			YKL033W	YDR389W
YBR283C	YDL130W	YER167W			YKL033W-A	YDR390C
YBR284W	YDL130W-A	YER168C			YKL034W	YDR391C
YBR285W	YDL132W	YER169W			YKL035W	YDR392W
YBR286W	YDL133C-A	YER170W			YKL038W	YDR393W
YBR287W	YDL133W	YER171W			YKL039W	YDR394W
YBR288C	YDL134C	YER172C			YKL040C	YDR395W
YBR289W	YDL135C	YER173W			YKL041W	YDR397C
YBR290W	YDL137W	YER174C			YKL042W	YDR398W
YBR291C	YDL138W	YER175C			YKL043W	YDR399W
YBR293W	YDL139C	YER176W			YKL044W	YDR400W
YBR294W	YDL140C	YER177W			YKL045W	YDR401W
YBR295W	YDL141W	YER178W			YKL046C	YDR402C
YBR296C	YDL142C	YER179W			YKL047W	YDR403W
YCL001W	YDL143W	YER180C			YKL048C	YDR404C
YCL002C	YDL144C	YER180C-A			YKL049C	YDR405W
YCL004W	YDL145C	YFL001W			YKL050C	YDR406W
YCL005W	YDL146W	YFL002C			YKL051W	YDR406W-A
YCL007C	YDL147W	YFL003C			YKL052C	YDR407C
YCL008C	YDL148C	YFL004W			YKL053C-A	YDR408C
YCL009C	YDL149W	YFL005W			YKL054C	YDR409W
YCL010C	YDL150W	YFL007W			YKL055C	YDR410C
YCL011C	YDL151C	YFL008W			YKL056C	YDR411C
YCL012C	YDL152W	YFL009W			YKL057C	YDR412W
YCL014W	YDL153C	YFL010C			YKL058W	YDR414C
YCL016C	YDL154W	YFL011W			YKL059C	YDR415C
YCL017C	YDL155W	YFL012W			YKL060C	YDR416W
YCL018W	YDL156W	YFL012W-A			YKL061W	YDR417C
YCL024W	YDL157C	YFL013C			YKL062W	YDR418W
YCL025C	YDL159W	YFL014W			YKL063C	YDR419W
YCL026C-B	YDL159W-A	YFL015C			YKL064W	YDR421W
YCL027W	YDL160C	YFL015W-A			YKL065C	YDR422C
YCL028W	YDL161W	YFL016C			YKL067W	YDR425W
YCL029C	YDL163W	YFL017C			YKL072W	YDR426C
YCL030C	YDL164C	YFL017W-A			YKL073W	YDR427W
YCL031C	YDL165W	YFL018C			YKL074C	YDR428C
YCL032W	YDL166C	YFL022C			YKL075C	YDR429C
YCL033C	YDL167C	YFL023W			YKL077W	YDR430C
YCL034W	YDL168W	YFL024C			YKL078W	YDR432W
YCL035C	YDL169C	YFL025C			YKL079W	YDR433W
YCL036W	YDL170W	YFL026W			YKL080W	YDR434W
YCL037C	YDL171C	YFL027C			YKL081W	YDR435C
YCL038C	YDL172C	YFL028C			YKL082C	YDR436W
YCL039W	YDL173W	YFL029C			YKL083W	YDR437W
YCL040W	YDL174C	YFL030W			YKL084W	YDR438W
YCL043C	YDL175C	YFL031C-A			YKL085W	YDR439W
YCL044C	YDL176W	YFL031W			YKL086W	YDR440W
YCL045C	YDL177C	YFL033C			YKL087C	YDR441C
YCL046W	YDL178W	YFL034C-A			YKL088W	YDR442W
YCL047C	YDL179W	YFL034C-B			YKL089W	YDR443C
YCL048W	YDL180W	YFL034W			YKL090W	YDR444W
YCL048W-A	YDL181W	YFL036W			YKL091C	YDR445C
YCL049C	YDL183C	YFL037W			YKL092C	YDR446W
YCL050C	YDL184C	YFL038C			YKL093W	YDR448W
YCL051W	YDL185C-A	YFL039C			YKL094W	YDR449C
YCL052C	YDL185W	YFL040W			YKL095W	YDR450W
YCL054W	YDL186W	YFL041W			YKL096C-B	YDR451C
YCL055W	YDL187C	YFL042C			YKL096W	YDR452W
YCL056C	YDL188C	YFL044C			YKL096W-A	YDR453C
YCL057C-A	YDL189W	YFL045C			YKL098W	YDR454C
YCL057W	YDL190C	YFL046W			YKL099C	YDR455C
YCL058W-A	YDL191W	YFL047W			YKL100C	YDR456W
YCL059C	YDL192W	YFL048C			YKL100W-A	YDR457W
YCL061C	YDL193W	YFL049W			YKL101W	YDR458C
YCL063W	YDL194W	YFL053W			YKL103C	YDR459C
YCL064C	YDL195W	YFL054C			YKL104C	YDR460W
YCR002C	YDL196W	YFL055W			YKL106W	YDR461C-A
YCR003W	YDL198C	YFR001W			YKL107W	YDR461W
YCR004C	YDL199C	YFR002W			YKL108W	YDR462W
YCR005C	YDL200C	YFR003C			YKL109W	YDR463W
YCR008W	YDL201W	YFR004W			YKL110C	YDR464C-A
YCR009C	YDL202W	YFR005C			YKL111C	YDR464W
YCR010C	YDL203C	YFR006W			YKL112W	YDR465C
YCR011C	YDL204W	YFR009W-A			YKL113C	YDR466W
YCR012W	YDL205C	YFR010W			YKL114C	YDR467C
YCR013C	YDL206W	YFR010W-A			YKL115C	YDR468C
YCR014C	YDL208W	YFR011C			YKL116C	YDR469W
YCR015C	YDL209C	YFR014C			YKL117W	YDR470C
YCR016W	YDL210W	YFR015C			YKL118W	YDR471W
YCR017C	YDL211C	YFR017C			YKL119C	YDR472W
YCR018C	YDL212W	YFR018C			YKL120W	YDR473C
YCR019W	YDL213C	YFR019W			YKL121W	YDR475C
YCR020C	YDL214C	YFR021W			YKL122C	YDR476C
YCR020C-A	YDL215C	YFR022W			YKL123W	YDR477W
YCR020W-B	YDL216C	YFR023W			YKL124W	YDR478W
YCR021C	YDL217C	YFR024C-A			YKL125W	YDR479C
YCR023C	YDL218W	YFR025C			YKL126W	YDR480W
YCR024C	YDL219W	YFR027W			YKL127W	YDR481C
YCR024C-A	YDL220C	YFR028C			YKL129C	YDR482C
YCR024C-B	YDL222C	YFR029W			YKL130C	YDR483W
YCR026C	YDL223C	YFR030W			YKL131W	YDR484W
YCR027C	YDL224C	YFR031C			YKL132C	YDR485C
YCR028C	YDL225W	YFR031C-A			YKL133C	YDR486C
YCR028C-A	YDL226C	YFR032C			YKL134C	YDR487C
YCR030C	YDL227C	YFR032C-A			YKL135C	YDR488C
YCR031C	YDR001C	YFR032C-B			YKL136W	YDR489W
YCR032W	YDR002W	YFR033C			YKL137W	YDR490C
YCR033W	YDR003W	YFR034C			YKL138C	YDR491C
YCR034W	YDR004W	YFR035C			YKL138C-A	YDR492W
YCR035C	YDR005C	YFR036W			YKL139W	YDR493W
YCR036W	YDR006C	YFR036W-A			YKL140W	YDR494W
YCR037C	YDR007W	YFR038W			YKL141W	YDR495C
YCR038C	YDR011W	YFR039C			YKL142W	YDR496C
YCR042C	YDR013W	YFR040W			YKL143W	YDR497C
YCR043C	YDR014W	YFR041C			YKL144C	YDR498C
YCR044C	YDR015C	YFR042W			YKL145W	YDR499W
YCR045C	YDR016C	YFR043C			YKL145W-A	YDR501W
YCR045W-A	YDR017C	YFR044C			YKL146W	YDR502C
YCR046C	YDR018C	YFR045W			YKL148C	YDR503C
YCR047C	YDR019C	YFR046C			YKL149C	YDR505C
YCR047W-A	YDR020C	YFR047C			YKL150W	YDR506C
YCR048W	YDR021W	YFR048W			YKL151C	YDR507C
YCR049C	YDR022C	YFR049W			YKL152C	YDR508C
YCR051W	YDR023W	YFR050C			YKL154W	YDR509W
YCR052W	YDR025W	YFR051C			YKL155C	YDR510W
YCR053W	YDR026C	YFR052C-A			YKL156C-A	YDR511W
YCR054C	YDR027C	YFR052W			YKL156W	YDR512C
YCR057C	YDR028C	YFR053C			YKL157W	YDR513W
YCR059C	YDR030C	YGL008C			YKL159C	YDR514C
YCR060W	YDR031W	YGL182C			YKL160W	YDR515W
YCR061W	YDR032C	YGL254W			YKL161C	YDR516C
YCR063W	YDR033W	YGL255W			YKL162C	YDR517W
YCR065W	YDR034C	YGL256W			YKL163W	YDR518W
YCR066W	YDR034W-B	YGL257C			YKL164C	YDR519W
YCR068W	YDR035W	YHR206W			YKL165C	YDR520C
YCR069W	YDR036C	YHR207C			YKL165C-A	YDR521W
YCR071C	YDR037W	YHR208W			YKL166C	YDR522C
YCR072C	YDR040C	YIL001W			YKL167C	YDR523C
YCR073C	YDR041W	YIL002C			YKL168C	YDR524C
YCR073W-A	YDR042C	YIL002W-A			YKL169C	YDR524C-A
YCR075C	YDR043C	YIL003W			YKL170W	YDR524C-B
YCR075W-A	YDR044W	YIL004C			YKL171W	YDR524W-C
YCR076C	YDR045C	YIL005W			YKL172W	YDR525W
YCR077C	YDR046C	YIL006W			YKL173W	YDR525W-A
YCR079W	YDR047W	YIL007C			YKL174C	YDR526C
YCR081W	YDR049W	YIL008W			YKL175W	YDR527W
YCR082W	YDR050C	YIL009W			YKL176C	YDR528W
YCR083W	YDR051C	YIL010W			YKL177W	YDR529C
YCR084C	YDR052C	YIL011W			YKL178C	YDR531W
YCR086W	YDR054C	YIL013C			YKL179C	YDR532C
YCR087C-A	YDR055W	YIL014W			YKL180W	YDR536W
YCR088W	YDR056C	YIL029W-A			YKL181W	YDR538W
YCR091W	YDR057W	YIL030C			YKL182W	YDR539W
YCR092C	YDR058C	YIL031W			YKL183W	YGL254W
YCR093W	YDR059C	YIL033C			YKL184W	YGL255W
YCR094W	YDR060W	YIL034C			YKL185W	YGL256W
YCR095C	YDR061W	YIL035C			YKL186C	YGL257C
YDL001W	YDR062W	YIL036W			YKL187C	YIL054W
YDL002C	YDR063W	YIL037C			YKL188C	YIL055C
YDL003W	YDR064W	YIL038C			YKL189W	YIL056W
YDL004W	YDR065W	YIL039W			YKL190W	YIL057C
YDL005C	YDR067C	YIL040W			YKL191W	YIL061C
YDL006W	YDR068W	YIL041W			YKL192C	YIL062C
YDL007W	YDR069C	YIL042C			YKL193C	YIL063C
YDL008W	YDR070C	YIL043C			YKL194C	YIL064W
YDL010W	YDR071C	YIL044C			YKL195W	YIL065C
YDL011C	YDR072C	YIL045W			YKL196C	YIL066C
YDL012C	YDR073W	YIL046W			YKL197C	YIL066W-A
YDL013W	YDR074W	YIL047C			YKL198C	YIL067C
YDL014W	YDR075W	YIL048W			YKL201C	YIL068C
YDL015C	YDR076W	YIL049W			YKL202W	YIL068W-A
YDL016C	YDR089W	YIL050W			YKL203C	YIL069C
YDL017W	YDR090C	YIL051C			YKL204W	YIL070C
YDL018C	YDR091C	YIL052C			YKL205W	YIL071C
YDL019C	YDR092W	YIL053W			YKL206C	YIL072W
YDL020C	YDR093W	YIL054W			YKL207W	YIL073C
YDL021W	YDR094W	YIL055C			YKL208W	YIL074C
YDL022W	YDR095C	YIL056W			YKL209C	YIL075C
YDL023C	YDR096W	YIL057C			YKL210W	YIL076W
YDL025C	YDR097C	YIL061C			YKL211C	YIL078W
YDL025W-A	YDR099W	YIL062C			YKL212W	YIL079C
YDL027C	YDR100W	YIL063C			YKL213C	YIL083C
YDL028C	YDR101C	YIL064W			YKL214C	YIL084C
YDL029W	YDR103W	YIL065C			YKL215C	YIL085C
YDL030W	YDR104C	YIL066C			YKL217W	YIL087C
YDL031W	YDR105C	YIL066W-A			YKR001C	YIL088C
YDL032W	YDR106W	YIL067C			YKR002W	YIL090W
YDL033C	YDR107C	YIL068C			YKR003W	YIL091C
YDL034W	YDR108W	YIL068W-A			YKR004C	YIL093C
YDL036C	YDR109C	YIL069C			YKR005C	YIL094C
YDL040C	YDR110W	YIL070C			YKR006C	YIL095W
YDL042C	YDR111C	YIL071C			YKR007W	YIL096C
YDL043C	YDR112W	YIL072W			YKR008W	YIL097W
YDL044C	YDR113C	YIL073C			YKR009C	YIL098C
YDL045C	YDR115W	YIL074C			YKR010C	YIL099W
YDL045W-A	YDR116C	YIL075C			YKR011C	YIL100C-A
YDL046W	YDR117C	YIL076W			YKR013W	YIL100W
YDL047W	YDR118W	YIL078W			YKR014C	YIL101C
YDL048C	YDR118W-A	YIL079C			YKR015C	YIL103W
YDL049C	YDR119W	YIL083C			YKR016W	YIL104C
YDL051W	YDR119W-A	YIL084C			YKR017C	YIL105C
YDL052C	YDR120C	YIL085C			YKR018C	YIL105W-A
YDL053C	YDR121W	YIL087C			YKR019C	YIL106W
YDL054C	YDR122W	YIL088C			YKR020W	YIL107C
YDL055C	YDR123C	YIL090W			YKR021W	YIL108W
YDL056W	YDR124W	YIL091C			YKR022C	YIL109C
YDL057W	YDR125C	YIL093C			YKR023W	YIL110W
YDL058W	YDR126W	YIL094C			YKR024C	YIL111W
YDL059C	YDR127W	YIL095W			YKR025W	YIL112W
YDL060W	YDR128W	YIL096C			YKR026C	YIL113W
YDL061C	YDR129C	YIL097W			YKR027W	YIL114C
YDL063C	YDR130C	YIL098C			YKR028W	YIL115C
YDL064W	YDR131C	YIL099W			YKR029C	YIL115W-A
YDL065C	YDR132C	YIL100C-A			YKR030W	YIL116W
YDL066W	YDR133C	YIL100W			YKR031C	YIL117C
YDL067C	YDR135C	YIL101C			YKR033C	YIL118W
YDL069C	YDR137W	YIL103W			YKR034W	YIL119C
YDL070W	YDR138W	YIL104C			YKR035C	YIL121W
YDL071C	YDR139C	YIL105C			YKR035W-A	YIL122W
YDL072C	YDR140W	YIL105W-A			YKR036C	YIL123W
YDL073W	YDR141C	YIL106W			YKR037C	YIL124W
YDL074C	YDR142C	YIL107C			YKR038C	YIL125W
YDL075W	YDR143C	YIL108W			YKR039W	YIL126W
YDL076C	YDR144C	YIL109C			YKR041W	YIL127C
YDL077C	YDR145W	YIL110W			YKR042W	YIL128W
YDL078C	YDR146C	YIL111W			YKR043C	YIL129C
YDL079C	YDR147W	YIL112W			YKR044W	YIL130W
YDL080C	YDR148C	YIL113W			YKR045C	YIL131C
YDL081C	YDR151C	YIL114C			YKR046C	YIL132C
YDL082W	YDR152W	YIL115C			YKR047W	YIL133C
YDL083C	YDR153C	YIL115W-A			YKR048C	YIL134W
YDL084W	YDR154C	YIL116W			YKR049C	YIL135C
YDL085C-A	YDR155C	YIL117C			YKR050W	YIL136W
YDL085W	YDR156W	YIL118W			YKR051W	YIL137C
YDL086W	YDR158W	YIL119C			YKR052C	YIL138C
YDL087C	YDR159W	YIL121W			YKR053C	YIL139C
YDL088C	YDR160W	YIL122W			YKR054C	YIL140W
YDL089W	YDR161W	YIL123W			YKR055W	YIL142C-A
YDL090C	YDR162C	YIL124W			YKR056W	YIL142W
YDL091C	YDR163W	YIL125W			YKR057W	YIL143C
YDL092W	YDR164C	YIL126W			YKR058W	YIL144W
YDL093W	YDR165W	YIL127C			YKR060W	YIL145C
YDL095W	YDR166C	YIL128W			YKR061W	YIL146C
YDL096C	YDR167W	YIL129C			YKR062W	YIL147C
YDL097C	YDR168W	YIL130W			YKR063C	YIL148W
YDL098C	YDR169C	YIL131C			YKR064W	YIL149C
YDL099W	YDR170C	YIL132C			YKR065C	YIL150C
YDL100C	YDR171W	YIL133C			YKR066C	YIL152W
YDL101C	YDR172W	YIL134W			YKR067W	YIL153W
YDL102W	YDR173C	YIL135C			YKR068C	YIL154C
YDL103C	YDR174W	YIL136W			YKR069W	YIL155C
YDL104C	YDR175C	YIL137C			YKR070W	YIL156W
YDL105W	YDR176W	YIL138C			YKR071C	YIL157C
YDL106C	YDR177W	YIL139C			YKR072C	YIL159W
YDL107W	YDR178W	YIL140W			YKR073C	YIL160C
YDL108W	YDR179C	YIL142C-A			YKR076W	YIL161W
YDL109C	YDR179W-A	YIL142W			YKR077W	YIL162W
YDL110C	YDR180W	YIL143C			YKR078W	YIL166C
YDL111C	YDR181C	YIL144W			YKR079C	YMR318C
YDL112W	YDR182W	YIL145C			YKR080W	YMR319C
YDL113C	YDR183C-A	YIL146C			YKR081C	YNR072W
YDL114W	YDR183W	YIL147C			YKR082W	YOL056W
YDL114W-A	YDR184C	YIL148W			YKR083C	YOL057W
YDL115C	YDR185C	YIL149C			YKR084C	YOL058W
YDL116W	YDR186C	YIL150C			YKR085C	YOL059W
YDL117W	YDR188W	YIL152W			YKR086W	YOL060C
YDL118W	YDR189W	YIL153W			YKR087C	YOL061W
YDL119C	YDR190C	YIL154C			YKR088C	YOL062C
YDL120W	YDR191W	YIL155C			YKR089C	YOL063C
YDL121C	YDR192C	YIL156W			YKR090W	YOL064C
YDL122W	YDR193W	YIL157C			YKR091W	YOL065C
YDL123W	YDR194C	YIL159W			YKR092C	YOL066C
YDL124W	YDR195W	YIL160C			YKR093W	YOL067C
YDL126C	YDR196C	YIL161W			YKR094C	YOL069W
YDL127W	YDR197W	YIL162W			YKR095W	YOL070C
YDL128W	YDR198C	YIL166C			YKR095W-A	YOL071W
YDL129W	YDR199W	YIR001C			YKR096W	YOL072W
YDL130W	YDR200C	YIR002C			YKR097W	YOL073C
YDL130W-A	YDR201W	YIR004W			YKR098C	YOL075C
YDL132W	YDR202C	YIR005W			YKR099W	YOL076W
YDL133C-A	YDR204W	YIR006C			YKR100C	YOL077C
YDL133W	YDR205W	YIR007W			YKR101W	YOL077W-A
YDL134C	YDR206W	YIR008C			YKR103W	YOL078W
YDL135C	YDR207C	YIR009W			YKR104W	YOL080C
YDL137W	YDR208W	YIR010W				YOL081W
YDL138W	YDR211W	YIR011C				YOL082W
YDL139C	YDR212W	YIR012W				YOL083C-A
YDL140C	YDR213W	YIR013C				YOL083W
YDL141W	YDR214W	YIR014W				YOL084W
YDL142C	YDR216W	YIR015W				YOL085C
YDL143W	YDR217C	YIR017C				YOL085W-A
YDL144C	YDR218C	YIR017W-A				YOL086C
YDL145C	YDR219C	YIR018W				YOL086W-A
YDL146W	YDR220C	YIR020C				YOL087C
YDL147W	YDR221W	YIR020W-A				YOL088C
YDL148C	YDR224C	YIR021W				YOL089C
YDL149W	YDR225W	YIR021W-A				YOL090W
YDL150W	YDR226W	YIR022W				YOL091W
YDL151C	YDR227W	YIR023C-A				YOL092W
YDL152W	YDR228C	YIR023W				YOL093W
YDL153C	YDR229W	YIR024C				YOL094C
YDL154W	YDR230W	YIR025W				YOL095C
YDL155W	YDR231C	YIR026C				YOL096C
YDL156W	YDR232W	YIR027C				YOL097C
YDL157C	YDR233C	YIR028W				YOL097W-A
YDL159W	YDR234W	YIR029W				YOL098C
YDL159W-A	YDR235W	YIR030C				YOL099C
YDL160C	YDR236C	YIR030W-A				YOL100W
YDL161W	YDR237W	YIR031C				YOL101C
YDL163W	YDR238C	YIR032C				YOL102C
YDL164C	YDR239C	YIR033W				YOL103W
YDL165W	YDR240C	YIR034C				YOL104C
YDL166C	YDR242W	YIR035C				YOL105C
YDL167C	YDR243C	YIR036C				YOL109W
YDL168W	YDR244W	YIR036W-A				YOL110W
YDL169C	YDR245W	YIR037W				YOL111C
YDL170W	YDR246W	YIR038C				YOL112W
YDL171C	YDR247W	YJL105W				YOL113W
YDL172C	YDR248C	YJL106W				YOL114C
YDL173W	YDR249C	YJL107C				YOL115W
YDL174C	YDR250C	YJL108C				YOL116W
YDL175C	YDR251W	YJL109C				YOL117W
YDL176W	YDR252W	YJL110C				YOL119C
YDL177C	YDR253C	YJL111W				YOL120C
YDL186W	YDR254W	YJL112W				YOL121C
YDL187C	YDR255C	YJL115W				YOL122C
YDL188C	YDR256C	YJL116C				YOL123W
YDL189W	YDR257C	YJL117W				YOL124C
YDL190C	YDR258C	YJL118W				YOL125W
YDR001C	YDR259C	YJL119C				YOL126C
YDR002W	YDR260C	YJL120W				YOL127W
YDR003W	YDR261C	YJL121C				YOL128C
YDR004W	YDR262W	YJL122W				YOL129W
YDR005C	YDR263C	YJL123C				YOL130W
YDR006C	YDR264C	YJL124C				YOL131W
YDR007W	YDR265W	YJL125C				YOL132W
YDR011W	YDR266C	YJL126W				YOL133W
YDR013W	YDR267C	YJL127C				YOL134C
YDR014W	YDR268W	YJL127C-B				YOL135C
YDR015C	YDR269C	YJL127W-A				YOL136C
YDR016C	YDR270W	YJL128C				YOL137W
YDR017C	YDR272W	YJL129C				YOL138C
YDR018C	YDR273W	YJL130C				YOL139C
YDR019C	YDR275W	YJL131C				YOL140W
YDR020C	YDR276C	YJL132W				YOL141W
YDR021W	YDR277C	YJL133C-A				YOL142W
YDR022C	YDR279W	YJL133W				YOL143C
YDR023W	YDR280W	YJL134W				YOL144W
YDR025W	YDR281C	YJL135W				YOL145C
YDR026C	YDR282C	YJL136C				YOL146W
YDR027C	YDR283C	YJL136W-A				YOL147C
YDR028C	YDR284C	YJL137C				YOL148C
YDR030C	YDR285W	YJL139C				YOL149W
YDR031W	YDR286C	YJL140W				YOL150C
YDR032C	YDR287W	YJL141C				YOL151W
YDR033W	YDR288W	YJL142C				YOL153C
YDR034C	YDR289C	YJL143W				YPR198W
YDR034W-B	YDR290W	YJL144W
YDR035W	YDR291W	YJL145W
YDR036C	YDR292C	YJL146W
YDR037W	YDR293C	YJL147C
YDR040C	YDR294C	YJL148W
YDR041W	YDR295C	YJL149W
YDR042C	YDR296W	YJL150W
YDR043C	YDR297W	YJL151C
YDR044W	YDR298C	YJL153C
YDR045C	YDR299W	YJL154C
YDR046C	YDR300C	YJL155C
YDR047W	YDR301W	YJL156C
YDR049W	YDR302W	YJL156W-A
YDR050C	YDR303C	YJL157C
YDR051C	YDR304C	YJL158C
YDR052C	YDR305C	YJL159W
YDR054C	YDR306C	YJL160C
YDR055W	YDR307W	YJL161W
YDR056C	YDR308C	YJL163C
YDR057W	YDR309C	YJL164C
YDR058C	YDR310C	YJL165C
YDR059C	YDR311W	YJL166W
YDR060W	YDR312W	YJL167W
YDR061W	YDR313C	YJL168C
YDR062W	YDR314C	YJL170C
YDR063W	YDR315C	YJL171C
YDR064W	YDR316W	YJL172W
YDR065W	YDR317W	YJL173C
YDR067C	YDR318W	YJL174W
YDR068W	YDR319C	YJL175W
YDR069C	YDR320C	YJL176C
YDR070C	YDR320C-A	YJL177W
YDR071C	YDR321W	YJL178C
YDR072C	YDR322C-A	YJL179W
YDR073W	YDR322W	YJL180C
YDR074W	YDR323C	YJL181W
YDR075W	YDR324C	YJL183W
YDR076W	YDR325W	YJL184W
YDR089W	YDR326C	YJL185C
YDR090C	YDR328C	YJL186W
YDR091C	YDR329C	YJL187C
YDR092W	YDR330W	YJL188C
YDR093W	YDR331W	YJL189W
YDR094W	YDR332W	YJL190C
YDR095C	YDR333C	YJL191W
YDR096W	YDR334W	YJL192C
YDR097C	YDR335W	YJL193W
YDR099W	YDR336W	YJL194W
YDR100W	YDR337W	YJL195C
YDR101C	YDR338C	YJL196C
YDR103W	YDR339C	YJL197C-A
YDR104C	YDR341C	YJL197W
YDR105C	YDR350C	YJL198W
YDR106W	YDR351W	YJL200C
YDR107C	YDR352W	YJL201W
YDR108W	YDR353W	YJL203W
YDR109C	YDR354C-A	YJL204C
YDR110W	YDR354W	YJL205C
YDR111C	YDR355C	YJL206C
YDR112W	YDR356W	YJL207C
YDR113C	YDR357C	YJL208C
YDR115W	YDR358W	YJL209W
YDR116C	YDR359C	YJL210W
YDR117C	YDR360W	YJL211C
YDR118W	YDR361C	YJL212C
YDR118W-A	YDR362C	YJL214W
YDR119W	YDR363W	YLR256W
YDR119W-A	YDR363W-A	YLR257W
YDR120C	YDR364C	YLR258W
YDR121W	YDR365C	YLR259C
YDR122W	YDR367W	YLR260W
YDR123C	YDR368W	YLR261C
YDR124W	YDR369C	YLR262C
YDR125C	YDR370C	YLR262C-A
YDR126W	YDR371C-A	YLR263W
YDR127W	YDR371W	YLR264C-A
YDR128W	YDR372C	YLR264W
YDR129C	YDR373W	YLR265C
YDR130C	YDR374C	YLR266C
YDR131C	YDR374W-A	YLR267W
YDR132C	YDR375C	YLR268W
YDR133C	YDR376W	YLR270W
YDR135C	YDR377W	YLR271W
YDR137W	YDR379C-A	YLR272C
YDR138W	YDR379W	YLR273C
YDR139C	YDR380W	YLR274W
YDR140W	YDR381W	YLR275W
YDR141C	YDR382W	YLR276C
YDR142C	YDR383C	YLR277C
YDR143C	YDR384C	YLR278C
YDR144C	YDR385W	YLR280C
YDR145W	YDR386W	YLR281C
YDR146C	YDR387C	YLR282C
YDR147W	YDR388W	YLR283W
YDR148C	YDR389W	YLR284C
YDR151C	YDR390C	YLR285W
YDR152W	YDR391C	YLR286C
YDR153C	YDR392W	YLR286W-A
YDR154C	YDR393W	YLR287C
YDR155C	YDR394W	YLR287C-A
YDR156W	YDR395W	YLR288C
YDR158W	YDR397C	YLR289W
YDR159W	YDR398W	YLR290C
YDR160W	YDR399W	YLR291C
YDR161W	YDR400W	YLR292C
YDR162C	YDR401W	YLR293C
YDR163W	YDR402C	YLR295C
YDR164C	YDR403W	YLR297W
YDR165W	YDR404C	YLR298C
YDR166C	YDR405W	YLR299C-A
YDR167W	YDR406W	YLR299W
YDR168W	YDR406W-A	YLR300W
YDR169C	YDR407C	YLR301W
YDR170C	YDR408C	YLR303W
YDR171W	YDR409W	YLR304C
YDR172W	YDR410C	YLR305C
YDR173C	YDR411C	YLR306W
YDR174W	YDR412W	YLR307C-A
YDR175C	YDR414C	YLR307W
YDR176W	YDR415C	YLR308W
YDR177W	YDR416W	YLR309C
YDR178W	YDR417C	YLR310C
YDR179C	YDR418W	YLR312C
YDR179W-A	YDR419W	YLR312W-A
YDR180W	YDR421W	YLR313C
YDR181C	YDR422C	YLR314C
YDR182W	YDR425W	YLR315W
YDR183C-A	YDR426C	YLR317W
YDR183W	YDR427W	YLR318W
YDR184C	YDR428C	YLR319C
YDR185C	YDR429C	YLR320W
YDR186C	YDR430C	YLR321C
YDR188W	YDR432W	YLR322W
YDR189W	YDR433W	YLR323C
YDR190C	YDR434W	YLR324W
YDR191W	YDR435C	YLR325C
YDR192C	YDR436W	YLR326W
YDR193W	YDR437W	YLR327C
YDR194C	YDR438W	YLR328W
YDR195W	YDR439W	YLR329W
YDR196C	YDR440W	YLR330W
YDR197W	YDR441C	YLR331C
YDR198C	YDR442W	YLR332W
YDR199W	YDR443C	YLR333C
YDR200C	YDR444W	YLR335W
YDR201W	YDR445C	YLR336C
YDR202C	YDR446W	YLR337C
YDR204W	YDR448W	YLR339C
YDR205W	YDR449C	YLR340W
YDR206W	YDR450W	YLR341W
YDR207C	YDR451C	YLR342W
YDR208W	YDR452W	YLR343W
YDR211W	YDR453C	YLR344W
YDR212W	YDR454C	YLR345W
YDR213W	YDR455C	YLR346C
YDR214W	YDR456W	YLR347C
YDR216W	YDR457W	YLR347W-A
YDR217C	YDR458C	YLR348C
YDR218C	YDR459C	YLR349W
YDR219C	YDR460W	YLR350W
YDR220C	YDR461C-A	YLR351C
YDR221W	YDR461W	YLR352W
YDR224C	YDR462W	YLR353W
YDR225W	YDR463W	YLR354C
YDR226W	YDR464C-A	YLR355C
YDR227W	YDR464W	YLR356W
YDR228C	YDR465C	YLR357W
YDR229W	YDR466W	YLR359W
YDR230W	YDR467C	YLR360W
YDR231C	YDR468C	YLR361C
YDR232W	YDR469W	YLR361C-A
YDR233C	YDR470C	YLR362W
YDR234W	YDR471W	YLR363C
YDR235W	YDR472W	YLR363W-A
YDR236C	YDR473C	YLR364W
YDR237W	YDR475C	YLR367W
YDR238C	YDR476C	YLR368W
YDR239C	YDR477W	YLR369W
YDR240C	YDR478W	YLR370C
YDR242W	YDR479C	YLR371W
YDR243C	YDR480W	YLR372W
YDR244W	YDR481C	YLR373C
YDR245W	YDR482C	YLR374C
YDR246W	YDR483W	YLR375W
YDR247W	YDR484W	YLR376C
YDR248C	YDR485C	YLR377C
YDR249C	YDR486C	YLR378C
YDR250C	YDR487C	YLR379W
YDR251W	YDR488C	YLR380W
YDR252W	YDR489W	YLR381W
YDR253C	YDR490C	YLR382C
YDR254W	YDR491C	YLR383W
YDR255C	YDR492W	YLR384C
YDR256C	YDR493W	YLR386W
YDR257C	YDR494W	YLR387C
YDR258C	YDR495C	YLR388W
YDR259C	YDR496C	YLR389C
YDR260C	YDR497C	YLR390W
YDR261C	YDR498C	YLR390W-A
YDR262W	YDR499W	YLR392C
YDR263C	YDR501W	YLR393W
YDR264C	YDR502C	YLR394W
YDR265W	YDR503C	YLR395C
YDR266C	YDR505C	YLR396C
YDR267C	YDR506C	YLR397C
YDR268W	YDR507C	YLR398C
YDR269C	YDR508C	YLR399C
YDR270W	YDR509W	YLR399W-A
YDR272W	YDR510W	YLR401C
YDR273W	YDR511W	YLR402W
YDR275W	YDR512C	YLR403W
YDR276C	YDR513W	YLR404W
YDR277C	YDR514C	YLR405W
YDR279W	YDR515W	YLR406C
YDR280W	YDR516C	YLR407W
YDR281C	YDR517W	YLR408C
YDR282C	YDR518W	YLR409C
YDR283C	YDR519W	YLR410W
YDR284C	YDR520C	YLR411W
YDR285W	YDR521W	YLR412C-A
YDR286C	YDR522C	YLR412W
YDR287W	YDR523C	YLR413W
YDR288W	YDR524C	YLR414C
YDR289C	YDR524C-A	YLR415C
YDR290W	YDR524C-B	YLR417W
YDR291W	YDR524W-C	YLR418C
YDR292C	YDR525W	YLR419W
YDR293C	YDR525W-A	YLR420W
YDR294C	YDR526C	YLR421C
YDR295C	YDR527W	YLR422W
YDR296W	YDR528W	YLR423C
YDR297W	YDR529C	YLR424W
YDR298C	YDR531W	YLR425W
YDR299W	YDR532C	YLR426W
YDR300C	YDR536W	YLR427W
YDR301W	YDR538W	YLR428C
YDR302W	YDR539W	YLR429W
YDR303C	YEL020C-B	YLR430W
YDR304C	YEL020W-A	YLR431C
YDR305C	YEL021W	YLR433C
YDR306C	YEL022W	YLR434C
YDR307W	YEL023C	YLR435W
YDR308C	YEL024W	YLR436C
YDR309C	YEL025C	YLR437C
YDR310C	YEL026W	YLR437C-A
YDR311W	YEL027W	YLR438C-A
YDR312W	YEL029C	YLR438W
YDR313C	YEL030C-A	YLR439W
YDR314C	YEL030W	YLR440C
YDR315C	YEL031W	YLR441C
YDR316W	YEL032C-A	YLR442C
YDR317W	YEL032W	YLR443W
YDR318W	YEL034W	YLR444C
YDR319C	YEL036C	YLR445W
YDR320C	YEL037C	YLR446W
YDR320C-A	YEL038W	YLR447C
YDR321W	YEL039C	YLR448W
YDR322C-A	YEL040W	YLR449W
YDR322W	YEL041W	YLR450W
YDR323C	YEL042W	YLR451W
YDR324C	YEL043W	YLR452C
YDR325W	YEL044W	YLR453C
YDR326C	YEL046C	YLR454W
YDR328C	YEL047C	YLR455W
YDR329C	YEL048C	YLR456W
YDR330W	YEL050C	YLR457C
YDR331W	YEL050W-A	YLR459W
YDR332W	YEL051W	YML009C-A
YDR333C	YEL052W	YMR059W
YDR334W	YEL053C	YMR060C
YDR335W	YEL053W-A	YMR061W
YDR336W	YEL054C	YMR062C
YDR337W	YEL055C	YMR063W
YDR338C	YEL056W	YMR064W
YDR339C	YEL057C	YMR065W
YDR341C	YEL058W	YMR066W
YDR350C	YEL059C-A	YMR067C
YDR351W	YEL059W	YMR068W
YDR352W	YEL060C	YMR069W
YDR353W	YEL061C	YMR070W
YDR354C-A	YEL062W	YMR071C
YDR354W	YEL063C	YMR072W
YDR355C	YEL064C	YMR073C
YDR356W	YEL065W	YMR074C
YDR357C	YEL066W	YMR075C-A
YDR358W	YGL254W	YMR075W
YDR359C	YGL255W	YMR076C
YDR360W	YGL256W	YMR077C
YDR361C	YGL257C	YMR078C
YDR362C	YGR261C	YMR079W
YDR363W	YGR262C	YMR080C
YDR363W-A	YGR263C	YMR081C
YDR364C	YGR264C	YMR082C
YDR365C	YGR266W	YMR083W
YDR367W	YGR267C	YMR084W
YDR368W	YGR268C	YMR086W
YDR369C	YGR270C-A	YMR087W
YDR370C	YGR270W	YMR088C
YDR371C-A	YGR271C-A	YMR089C
YDR371W	YGR271W	YMR090W
YDR372C	YGR273C	YMR091C
YDR373W	YGR274C	YMR092C
YDR374C	YGR275W	YMR093W
YDR374W-A	YGR276C	YMR094W
YDR375C	YGR277C	YMR095C
YDR376W	YGR278W	YMR096W
YDR377W	YGR279C	YMR097C
YDR379C-A	YGR280C	YMR098C
YDR379W	YGR281W	YMR100W
YDR380W	YGR282C	YMR101C
YDR381W	YGR283C	YMR102C
YDR382W	YGR284C	YMR104C
YDR383C	YGR285C	YMR105C
YDR384C	YGR286C	YMR105W-A
YDR385W	YIL001W	YMR106C
YDR386W	YIL002C	YMR107W
YDR387C	YIL002W-A	YMR108W
YDR388W	YIL003W	YMR109W
YDR389W	YIL004C	YMR110C
YDR390C	YIL005W	YMR111C
YDR391C	YIL006W	YMR112C
YDR392W	YIL007C	YMR113W
YDR393W	YIL008W	YMR114C
YDR394W	YIL009W	YMR115W
YDR395W	YIL010W	YMR116C
YDR397C	YIL011W	YMR117C
YDR398W	YIL013C	YMR118C
YDR399W	YIL014W	YMR119W
YDR400W	YIL029W-A	YMR120C
YDR401W	YIL030C	YMR121C
YDR402C	YIL031W	YMR122W-A
YDR403W	YIL033C	YMR124W
YDR404C	YIL034C	YMR125W
YDR405W	YIL035C	YMR126C
YDR406W	YIL036W	YMR127C
YDR406W-A	YIL037C	YMR128W
YDR407C	YIL038C	YMR129W
YDR408C	YIL039W	YMR130W
YDR409W	YIL040W	YMR131C
YDR410C	YIL041W	YMR132C
YDR411C	YIL042C	YMR133W
YDR412W	YIL043C	YMR134W
YDR414C	YIL044C	YMR135C
YDR415C	YIL045W	YMR135W-A
YDR416W	YIL046W	YMR136W
YDR417C	YIL047C	YMR137C
YDR418W	YIL048W	YMR138W
YDR419W	YIL049W	YMR139W
YDR421W	YIL050W	YMR140W
YDR422C	YIL051C	YMR142C
YDR425W	YIL052C	YMR143W
YDR426C	YIL053W	YMR144W
YDR427W	YIL054W	YMR145C
YDR428C	YIL055C	YMR146C
YDR429C	YIL056W	YMR147W
YDR430C	YIL057C	YMR148W
YDR432W	YIL061C	YMR149W
YDR433W	YIL062C	YMR150C
YDR434W	YIL063C	YMR152W
YDR435C	YIL064W	YMR153W
YDR436W	YIL065C	YMR154C
YDR437W	YIL066C	YMR155W
YDR438W	YIL066W-A	YMR156C
YDR439W	YIL067C	YMR157C
YDR440W	YIL068C	YMR158W
YDR441C	YIL068W-A	YMR158W-B
YDR442W	YIL069C	YMR159C
YDR443C	YIL070C	YMR160W
YDR444W	YIL071C	YMR161W
YDR445C	YIL072W	YMR162C
YDR446W	YIL073C	YMR163C
YDR448W	YIL074C	YMR164C
YDR449C	YIL075C	YMR165C
YDR450W	YIL076W	YMR166C
YDR451C	YIL078W	YMR167W
YDR452W	YIL079C	YMR168C
YDR453C	YIL083C	YMR170C
YDR454C	YIL084C	YMR171C
YDR455C	YIL085C	YMR172C-A
YDR456W	YIL087C	YMR172W
YDR457W	YIL088C	YMR175W
YDR458C	YIL090W	YMR176W
YDR459C	YIL091C	YMR177W
YDR460W	YIL093C	YMR178W
YDR461C-A	YIL094C	YMR179W
YDR461W	YIL095W	YMR180C
YDR462W	YIL096C	YMR181C
YDR463W	YIL097W	YMR182C
YDR464C-A	YIL098C	YMR183C
YDR464W	YIL099W	YMR184W
YDR465C	YIL100C-A	YMR185W
YDR466W	YIL100W	YMR186W
YDR467C	YIL101C	YMR187C
YDR468C	YIL103W	YMR188C
YDR469W	YIL104C	YMR189W
YDR470C	YIL105C	YMR190C
YDR471W	YIL105W-A	YMR191W
YDR472W	YIL106W	YMR192W
YDR473C	YIL107C	YMR193W
YDR475C	YIL108W	YMR194C-A
YDR476C	YIL109C	YMR194W
YDR477W	YIL110W	YMR195W
YDR478W	YIL111W	YMR196W
YDR479C	YIL112W	YMR197C
YDR480W	YIL113W	YMR198W
YDR481C	YIL114C	YMR199W
YDR482C	YIL115C	YMR200W
YDR483W	YIL115W-A	YMR201C
YDR484W	YIL116W	YMR202W
YDR485C	YIL117C	YMR203W
YDR486C	YIL118W	YMR204C
YDR487C	YIL119C	YMR205C
YDR488C	YIL121W	YMR206W
YDR489W	YIL122W	YMR207C
YDR490C	YIL123W	YMR208W
YDR491C	YIL124W	YMR209C
YDR492W	YIL125W	YMR210W
YDR493W	YIL126W	YMR211W
YDR494W	YIL127C	YMR212C
YDR495C	YIL128W	YMR213W
YDR496C	YIL129C	YMR214W
YDR497C	YIL130W	YMR215W
YDR498C	YIL131C	YMR216C
YDR499W	YIL132C	YMR217W
YDR501W	YIL133C	YMR218C
YDR502C	YIL134W	YMR219W
YDR503C	YIL135C	YMR220W
YDR505C	YIL136W	YMR221C
YDR506C	YIL137C	YMR222C
YDR507C	YIL138C	YMR223W
YDR508C	YIL139C	YMR224C
YDR509W	YIL140W	YMR225C
YDR510W	YIL142C-A	YMR226C
YDR511W	YIL142W	YMR227C
YDR512C	YIL143C	YMR228W
YDR513W	YIL144W	YMR229C
YDR514C	YIL145C	YMR230W
YDR515W	YIL146C	YMR231W
YDR516C	YIL147C	YMR232W
YDR517W	YIL148W	YMR233W
YDR518W	YIL149C	YMR234W
YDR519W	YIL150C	YMR235C
YDR520C	YIL152W	YMR236W
YDR521W	YIL153W	YMR237W
YDR522C	YIL154C	YMR238W
YDR523C	YIL155C	YMR239C
YDR524C	YIL156W	YMR240C
YDR524C-A	YIL157C	YMR241W
YDR524C-B	YIL159W	YMR242W-A
YDR524W-C	YIL160C	YMR243C
YDR525W	YIL161W	YMR244C-A
YDR525W-A	YIL162W	YMR244W
YDR526C	YIL166C	YMR246W
YDR527W	YIR001C	YMR247C
YDR528W	YIR002C	YMR250W
YDR529C	YIR004W	YMR251W
YDR531W	YIR005W	YMR251W-A
YDR532C	YIR006C	YMR252C
YDR536W	YIR007W	YMR253C
YDR538W	YIR008C	YMR255W
YDR539W	YIR009W	YMR256C
YEL001C	YIR010W	YMR257C
YEL002C	YIR011C	YMR258C
YEL003W	YIR012W	YMR259C
YEL004W	YIR013C	YMR260C
YEL005C	YIR014W	YMR261C
YEL006W	YIR015W	YMR262W
YEL007W	YIR017C	YMR263W
YEL008W	YIR017W-A	YMR264W
YEL009C	YIR018W	YMR265C
YEL020C-B	YIR020C	YMR266W
YEL020W-A	YIR020W-A	YMR267W
YEL021W	YIR021W	YMR268C
YEL022W	YIR021W-A	YMR269W
YEL023C	YIR022W	YMR270C
YEL024W	YIR023C-A	YMR271C
YEL025C	YIR023W	YMR272C
YEL026W	YIR024C	YMR272W-A
YEL027W	YIR025W	YMR272W-B
YEL029C	YIR026C	YMR273C
YEL030C-A	YIR027C	YMR274C
YEL030W	YIR028W	YMR275C
YEL031W	YIR029W	YMR276W
YEL032C-A	YIR030C	YMR277W
YEL032W	YIR030W-A	YMR278W
YEL034W	YIR031C	YMR279C
YEL036C	YIR032C	YMR280C
YEL037C	YIR033W	YMR282C
YEL038W	YIR034C	YMR283C
YEL039C	YIR035C	YMR284W
YEL040W	YIR036C	YMR285C
YEL041W	YIR036W-A	YMR286W
YEL042W	YIR037W	YMR287C
YEL043W	YIR038C	YMR288W
YEL044W	YJL035C	YMR289W
YEL046C	YJL036W	YMR290C
YEL047C	YJL041W	YMR291W
YEL048C	YJL042W	YMR292W
YEL050C	YJL043W	YMR293C
YEL050W-A	YJL047C	YMR294W
YEL051W	YJL047C-A	YMR294W-A
YEL052W	YJL048C	YMR295C
YEL053C	YJL049W	YMR296C
YEL053W-A	YJL050W	YMR297W
YEL054C	YJL051W	YMR298W
YEL055C	YJL052C-A	YMR299C
YEL056W	YJL052W	YMR300C
YEL057C	YJL053W	YMR301C
YEL058W	YJL054W	YMR302C
YEL059C-A	YJL055W	YMR303C
YEL059W	YJL056C	YMR304W
YEL060C	YJL057C	YMR305C
YEL061C	YJL058C	YMR306W
YEL062W	YJL059W	YMR307W
YEL063C	YJL060W	YMR308C
YEL064C	YJL061W	YMR309C
YEL065W	YJL062W	YMR310C
YEL066W	YJL062W-A	YMR311C
YER002W	YJL063C	YMR312W
YER003C	YJL064W	YMR313C
YER004W	YJL065C	YMR314W
YER005W	YJL066C	YMR315W
YER006W	YJL067W	YMR318C
YER007C-A	YJL068C	YMR319C
YER007W	YJL069C	YPL274W
YER008C	YJL070C	YPR185W
YER009W	YJL071W	YPR186C
YER010C	YJL072C	YPR187W
YER011W	YJL073W	YPR188C
YER012W	YJL074C	YPR189W
YER013W	YJL076W	YPR190C
YER014W	YJL077C	YPR191W
YER015W	YJL077W-A	YPR192W
YER016W	YJL077W-B	YPR193C
YER017C	YJL078C	YPR194C
YER018C	YJL079C	YPR201W
YER019C-A	YJL080C
YER019W	YJL081C
YER020W	YJL082W
YER021W	YJL083W
YER022W	YJL084C
YER023C-A	YJL085W
YER023W	YJL087C
YER024W	YJL088W
YER025W	YJL089W
YER026C	YJL090C
YER027C	YJL091C
YER029C	YJL092W
YER030W	YJL093C
YER031C	YJL094C
YER032W	YJL095W
YER033C	YJL096W
YER034W	YJL097W
YER035W	YJL098W
YER036C	YJL099W
YER037W	YJL100W
YER038C	YJL101C
YER038W-A	YJL102W
YER039C	YJL103C
YER040W	YJL104W
YER041W	YJL105W
YER042W	YJL106W
YER043C	YJL107C
YER044C	YJL108C
YER044C-A	YJL109C
YER045C	YJL110C
YER046W	YJL111W
YER047C	YJL112W
YER048C	YJL115W
YER049W	YJL116C
YER050C	YJL117W
YER051W	YJL118W
YER052C	YJL119C
YER053C	YJL120W
YER053C-A	YJL121C
YER054C	YJL122W
YER055C	YJL123C
YER056C	YJL124C
YER056C-A	YJL125C
YER057C	YJL126W
YER058W	YJL127C
YER059W	YJL127C-B
YER060W	YJL127W-A
YER060W-A	YJL128C
YER061C	YJL129C
YER062C	YJL130C
YER063W	YJL131C
YER064C	YJL132W
YER065C	YJL133C-A
YER067C-A	YJL133W
YER067W	YJL134W
YER068C-A	YJL135W
YER068W	YJL136C
YER069W	YJL136W-A
YER070W	YJL137C
YER071C	YJL139C
YER072W	YJL140W
YER073W	YJL141C
YER074W	YJL142C
YER074W-A	YJL143W
YER075C	YJL144W
YER077C	YJL145W
YER078C	YJL146W
YER078W-A	YJL147C
YER079C-A	YJL148W
YER080W	YJL149W
YER081W	YJL150W
YER082C	YJL151C
YER083C	YJL153C
YER084W	YJL154C
YER084W-A	YJL155C
YER085C	YJL156C
YER086W	YJL156W-A
YER087C-A	YJL157C
YER087C-B	YJL158C
YER087W	YJL159W
YER088C	YJL160C
YER088C-A	YJL161W
YER089C	YJL163C
YER090C-A	YJL164C
YER090W	YJL165C
YER091C	YJL166W
YER091C-A	YJL167W
YER092W	YJL168C
YER093C	YJL170C
YER093C-A	YJL171C
YER094C	YJL172W
YER095W	YJL173C
YER096W	YJL174W
YER098W	YJL175W
YER099C	YJL176C
YER100W	YJL177W
YER101C	YJL178C
YER103W	YJL179W
YER104W	YJL180C
YER105C	YJL181W
YER106W	YJL183W
YER107C	YJL184W
YER107W-A	YJL185C
YER109C	YJL186W
YER110C	YJL187C
YER111C	YJL188C
YER112W	YJL189W
YER113C	YJL190C
YER114C	YJL191W
YER115C	YJL192C
YER116C	YJL193W
YER117W	YJL194W
YER119C	YJL195C
YER120W	YJL196C
YER122C	YJL197C-A
YER123W	YJL197W
YER124C	YJL198W
YER125W	YJL200C
YER126C	YJL201W
YER127W	YJL203W
YER128W	YJL204C
YER130C	YJL205C
YER131W	YJL206C
YER133W	YJL207C
YER136W	YJL208C
YER139C	YJL209W
YER140W	YJL210W
YER141W	YJL211C
YER142C	YJL212C
YER143W	YKR026C
YER144C	YKR027W
YER145C	YKR028W
YER145C-A	YKR029C
YER146W	YKR030W
YER147C	YKR031C
YER147C-A	YKR033C
YER148W	YKR034W
YER148W-A	YKR035C
YER149C	YKR035W-A
YER150W	YKR036C
YER151C	YKR037C
YER152C	YKR038C
YER152W-A	YKR039W
YER153C	YKR041W
YER154W	YKR042W
YER155C	YKR043C
YER156C	YKR044W
YER157W	YKR045C
YER158C	YKR046C
YER158W-A	YKR047W
YER159C	YKR048C
YER161C	YKR049C
YER162C	YKR050W
YER163C	YKR051W
YER164W	YKR052C
YER165C-A	YKR053C
YER165W	YKR054C
YER166W	YKR055W
YER167W	YKR056W
YER168C	YKR057W
YER169W	YKR058W
YER170W	YKR060W
YER171W	YKR061W
YER172C	YKR062W
YER173W	YKR063C
YER174C	YKR064W
YER175C	YKR065C
YER176W	YKR066C
YER177W	YKR067W
YER178W	YKR068C
YER179W	YKR069W
YER180C	YKR070W
YER180C-A	YKR071C
YGL254W	YKR072C
YGL255W	YKR073C
YGL256W	YKR076W
YGL257C	YKR077W
YHL001W	YKR078W
YHL002C-A	YKR079C
YHL002W	YKR080W
YHL003C	YKR081C
YHL004W	YKR082W
YHL005C	YKR083C
YHL006C	YKR084C
YHL006W-A	YKR085C
YHL007C	YKR086W
YHL009C	YKR087C
YHL010C	YKR088C
YHL011C	YKR089C
YHL012W	YKR090W
YHL013C	YKR091W
YHL014C	YKR092C
YHL015W	YKR093W
YHL015W-A	YKR094C
YHL016C	YKR095W
YHL017W	YKR095W-A
YHL018W	YKR096W
YHL019C	YKR097W
YHL020C	YKR098C
YHL021C	YKR099W
YHL022C	YKR100C
YHL023C	YKR101W
YHL024W	YLL001W
YHL025W	YLL002W
YHL026C	YLL003W
YHL027W	YLL004W
YHL028W	YLL005C
YHL029C	YLL006W
YHL030W	YLL007C
YHL031C	YLL008W
YHL032C	YLL009C
YHL033C	YLL010C
YHL034C	YLL011W
YHL035C	YLL012W
YHL036W	YLL013C
YHL038C	YLL014W
YHL039W	YLL015W
YHL040C	YLL018C
YHR001W	YLL018C-A
YHR001W-A	YLL019C
YHR002W	YLL019W-A
YHR003C	YLL020C
YHR004C	YLL021W
YHR005C	YLL022C
YHR005C-A	YLL023C
YHR015W	YLL025W
YHR016C	YLL028W
YHR017W	YLL029W
YHR018C	YLL031C
YHR019C	YLL032C
YHR020W	YLL033W
YHR021C	YLL034C
YHR021W-A	YLL035W
YHR023W	YLL036C
YHR024C	YLL038C
YHR025W	YLL039C
YHR026W	YLL040C
YHR027C	YLL041C
YHR028C	YLL042C
YHR029C	YLL043W
YHR030C	YLL044W
YHR031C	YLL045C
YHR032C-A	YLL046C
YHR032W	YLL047W
YHR032W-A	YLL048C
YHR033W	YLL049W
YHR034C	YLL050C
YHR035W	YLL051C
YHR036W	YLL052C
YHR037W	YLL053C
YHR038W	YLL054C
YHR039C	YLL055W
YHR039C-A	YLL056C
YHR040W	YLL057C
YHR041C	YLL058W
YHR042W	YLL062C
YHR043C	YLL063C
YHR044C	YLR001C
YHR045W	YLR002C
YHR046C	YLR003C
YHR048W	YLR004C
YHR049W	YLR005W
YHR050W	YLR006C
YHR050W-A	YLR007W
YHR051W	YLR008C
YHR052W	YLR009W
YHR056C	YLR011W
YHR056W-A	YLR012C
YHR057C	YLR013W
YHR058C	YLR014C
YHR059W	YLR015W
YHR060W	YLR016C
YHR061C	YLR017W
YHR062C	YLR018C
YHR063C	YLR019W
YHR063W-A	YLR020C
YHR064C	YLR021W
YHR065C	YLR022C
YHR066W	YLR023C
YHR067W	YLR024C
YHR068W	YLR025W
YHR069C	YLR026C
YHR069C-A	YLR027C
YHR070C-A	YLR028C
YHR070W	YLR029C
YHR071W	YLR030W
YHR072W	YLR031W
YHR072W-A	YLR032W
YHR073C-B	YLR033W
YHR073W	YLR034C
YHR073W-A	YLR035C
YHR074W	YLR038C
YHR075C	YLR039C
YHR076W	YLR040C
YHR077C	YLR041W
YHR078W	YLR042C
YHR079C	YLR043C
YHR080C	YLR044C
YHR081W	YLR045C
YHR082C	YLR046C
YHR083W	YLR047C
YHR084W	YLR048W
YHR085W	YLR049C
YHR086W	YLR050C
YHR087W	YLR051C
YHR088W	YLR052W
YHR089C	YLR053C
YHR090C	YLR054C
YHR091C	YLR055C
YHR092C	YLR056W
YHR094C	YLR057W
YHR095W	YLR058C
YHR096C	YLR059C
YHR097C	YLR060W
YHR098C	YLR061W
YHR099W	YLR062C
YHR100C	YLR063W
YHR101C	YLR064W
YHR102W	YLR065C
YHR103W	YLR066W
YHR104W	YLR067C
YHR105W	YLR068W
YHR106W	YLR069C
YHR107C	YLR071C
YHR108W	YLR072W
YHR109W	YLR073C
YHR110W	YLR074C
YHR111W	YLR075W
YHR112C	YLR076C
YHR113W	YLR077W
YHR114W	YLR078C
YHR115C	YLR079W
YHR116W	YLR080W
YHR117W	YLR081W
YHR118C	YLR082C
YHR119W	YLR083C
YHR120W	YLR084C
YHR121W	YLR085C
YHR122W	YLR086W
YHR123W	YLR087C
YHR124W	YLR088W
YHR127W	YLR089C
YHR128W	YLR090W
YHR129C	YLR091W
YHR131C	YLR092W
YHR131W-A	YLR093C
YHR132C	YLR094C
YHR132W-A	YLR095C
YHR133C	YLR096W
YHR134W	YLR097C
YHR135C	YLR098C
YHR136C	YLR099C
YHR137W	YLR099W-A
YHR138C	YLR100W
YHR139C	YLR101C
YHR139C-A	YLR102C
YHR140W	YLR103C
YHR141C	YLR104W
YHR142W	YLR105C
YHR143W	YLR106C
YHR143W-A	YLR107W
YHR144C	YLR108C
YHR146W	YLR109W
YHR147C	YLR110C
YHR148W	YLR111W
YHR149C	YLR113W
YHR150W	YLR114C
YHR151C	YLR115W
YHR152W	YLR116W
YHR153C	YLR117C
YHR154W	YLR118C
YHR155W	YLR119W
YHR156C	YLR120C
YHR157W	YLR120W-A
YHR158C	YLR121C
YHR159W	YLR126C
YHR161C	YLR127C
YHR162W	YLR128W
YHR163W	YLR129W
YHR164C	YLR130C
YHR165C	YLR131C
YHR165W-A	YLR132C
YHR166C	YLR133W
YHR167W	YLR134W
YHR168W	YLR135W
YHR169W	YLR136C
YHR170W	YLR137W
YHR171W	YLR138W
YHR172W	YLR139C
YHR174W	YLR140W
YHR175W	YLR141W
YHR176W	YLR142W
YHR177W	YLR143W
YHR178W	YLR144C
YHR179W	YLR145W
YHR181W	YLR146C
YHR182C-A	YLR146W-A
YHR182W	YLR147C
YHR183W	YLR148W
YHR184W	YLR149C
YHR185C	YLR149C-A
YHR186C	YLR150W
YHR187W	YLR151C
YHR188C	YLR152C
YHR189W	YLR153C
YHR190W	YLR154C
YHR191C	YLR163C
YHR192W	YLR163W-A
YHR193C	YLR164W
YHR193C-A	YLR165C
YHR194W	YLR166C
YHR195W	YLR167W
YHR196W	YLR168C
YHR197W	YLR169W
YHR198C	YLR170C
YHR199C	YLR172C
YHR200W	YLR173W
YHR201C	YLR174W
YHR202W	YLR175W
YHR203C	YLR176C
YHR204W	YLR177W
YHR205W	YLR178C
YHR206W	YLR179C
YHR207C	YLR180W
YHR208W	YLR181C
YJL001W	YLR182W
YJL002C	YLR183C
YJL003W	YLR185W
YJL004C	YLR186W
YJL005W	YLR187W
YJL006C	YLR188W
YJL008C	YLR189C
YJL009W	YLR190W
YJL010C	YLR191W
YJL020C	YLR192C
YJL022W	YLR193C
YJL024C	YLR194C
YJL025W	YLR195C
YJL026C-A	YLR196W
YJL026W	YLR197W
YJL027C	YLR198C
YJL028W	YLR199C
YJL029C	YLR200W
YJL030W	YLR201C
YJL031C	YLR202C
YJL033W	YLR203C
YJL034W	YLR204W
YJL035C	YLR205C
YJL036W	YLR206W
YJL041W	YLR207W
YJL042W	YLR208W
YJL043W	YLR209C
YJL047C	YLR210W
YJL047C-A	YLR211C
YJL048C	YLR212C
YJL049W	YLR213C
YJL050W	YLR214W
YJL051W	YLR215C
YJL052C-A	YLR216C
YJL052W	YLR218C
YJL053W	YLR219W
YJL054W	YLR220W
YJL055W	YLR221C
YJL056C	YLR222C
YJL057C	YLR222C-A
YJL058C	YLR223C
YJL059W	YLR224W
YJL060W	YLR225C
YJL061W	YLR226W
YJL062W	YLR227C
YJL062W-A	YLR228C
YJL063C	YLR229C
YJL064W	YLR230W
YJL065C	YLR231C
YJL066C	YLR232W
YJL067W	YLR233C
YJL068C	YLR234W
YJL069C	YLR236C
YJL070C	YLR237W
YJL071W	YLR238W
YJL072C	YLR239C
YJL073W	YLR240W
YJL074C	YLR241W
YJL076W	YLR242C
YJL077C	YLR243W
YJL077W-A	YLR244C
YJL077W-B	YLR245C
YJL078C	YLR246W
YJL079C	YLR247C
YJL080C	YLR248W
YJL081C	YLR249W
YJL082W	YLR250W
YJL083W	YLR251W
YJL084C	YLR253W
YJL085W	YLR254C
YJL087C	YLR255C
YJL088W	YLR256W
YJL089W	YLR257W
YJL090C	YLR258W
YJL091C	YLR259C
YJL092W	YLR260W
YJL093C	YLR261C
YJL094C	YLR262C
YJL095W	YLR262C-A
YJL096W	YLR263W
YJL097W	YLR264C-A
YJL098W	YLR264W
YJL099W	YLR265C
YJL100W	YLR266C
YJL101C	YLR267W
YJL102W	YLR268W
YJL103C	YLR270W
YJL104W	YLR271W
YJL105W	YLR272C
YJL106W	YLR273C
YJL107C	YLR274W
YJL108C	YLR275W
YJL109C	YLR276C
YJL110C	YLR277C
YJL111W	YLR278C
YJL112W	YLR280C
YJL115W	YLR281C
YJL116C	YLR282C
YJL117W	YLR283W
YJL118W	YLR284C
YJL119C	YLR285W
YJL120W	YLR286C
YJL121C	YLR286W-A
YJL122W	YLR287C
YJL123C	YLR287C-A
YJL124C	YLR288C
YJL125C	YLR289W
YJL126W	YLR290C
YJL127C	YLR291C
YJL127C-B	YLR292C
YJL127W-A	YLR293C
YJL128C	YLR295C
YJL129C	YLR297W
YJL130C	YLR298C
YJL131C	YLR299C-A
YJL132W	YLR299W
YJL133C-A	YLR300W
YJL133W	YLR301W
YJL134W	YLR303W
YJL135W	YLR304C
YJL136C	YLR305C
YJL136W-A	YLR306W
YJL137C	YLR307C-A
YJL139C	YLR307W
YJL140W	YLR308W
YJL141C	YLR309C
YJL142C	YLR310C
YJL143W	YLR312C
YJL144W	YLR312W-A
YJL145W	YLR313C
YJL146W	YLR314C
YJL147C	YLR315W
YJL148W	YLR317W
YJL149W	YLR318W
YJL150W	YLR319C
YJL151C	YLR320W
YJL153C	YLR321C
YJL154C	YLR322W
YJL155C	YLR323C
YJL156C	YLR324W
YJL156W-A	YLR325C
YJL157C	YLR326W
YJL158C	YLR327C
YJL159W	YLR328W
YJL160C	YLR329W
YJL161W	YLR330W
YJL163C	YLR331C
YJL164C	YLR332W
YJL165C	YLR333C
YJL166W	YLR335W
YJL167W	YLR336C
YJL168C	YLR337C
YJL170C	YLR339C
YJL171C	YLR340W
YJL172W	YLR341W
YJL173C	YLR342W
YJL174W	YLR343W
YJL175W	YLR344W
YJL176C	YLR345W
YJL177W	YLR346C
YJL178C	YLR347C
YJL179W	YLR347W-A
YJL180C	YLR348C
YJL181W	YLR349W
YJL183W	YLR350W
YJL184W	YLR351C
YJL185C	YLR352W
YJL186W	YLR353W
YJL187C	YLR354C
YJL188C	YLR355C
YJL189W	YLR356W
YJL190C	YLR357W
YJL191W	YLR359W
YJL192C	YLR360W
YJL193W	YLR361C
YJL194W	YLR361C-A
YJL195C	YLR362W
YJL196C	YLR363C
YJL197C-A	YLR363W-A
YJL197W	YLR364W
YJL198W	YLR367W
YJL200C	YLR368W
YJL201W	YLR369W
YJL203W	YLR370C
YJL204C	YLR371W
YJL205C	YLR372W
YJL206C	YLR373C
YJL207C	YLR374C
YJL208C	YLR375W
YJL209W	YLR376C
YJL210W	YLR377C
YJL211C	YLR378C
YJL212C	YLR379W
YJR001W	YLR380W
YJR002W	YLR381W
YJR003C	YLR382C
YJR004C	YLR383W
YJR005C-A	YLR384C
YJR005W	YLR386W
YJR006W	YLR387C
YJR007W	YLR388W
YJR008W	YLR389C
YJR010C-A	YLR390W
YJR010W	YLR390W-A
YJR011C	YLR392C
YJR012C	YLR393W
YJR013W	YLR394W
YJR014W	YLR395C
YJR015W	YLR396C
YJR016C	YLR397C
YJR017C	YLR398C
YJR018W	YLR399C
YJR019C	YLR399W-A
YJR020W	YLR401C
YJR021C	YLR402W
YJR022W	YLR403W
YJR024C	YLR404W
YJR025C	YLR405W
YJR030C	YLR406C
YJR031C	YLR407W
YJR032W	YLR408C
YJR033C	YLR409C
YJR034W	YLR410W
YJR035W	YLR411W
YJR036C	YLR412C-A
YJR037W	YLR412W
YJR038C	YLR413W
YJR039W	YLR414C
YJR040W	YLR415C
YJR041C	YLR417W
YJR042W	YLR418C
YJR043C	YLR419W
YJR044C	YLR420W
YJR045C	YLR421C
YJR046W	YLR422W
YJR047C	YLR423C
YJR048W	YLR424W
YJR049C	YLR425W
YJR050W	YLR426W
YJR051W	YLR427W
YJR052W	YLR428C
YJR053W	YLR429W
YJR054W	YLR430W
YJR057W	YLR431C
YJR058C	YLR433C
YJR059W	YLR434C
YJR060W	YLR435W
YJR061W	YLR436C
YJR062C	YLR437C
YJR063W	YLR437C-A
YJR064W	YLR438C-A
YJR065C	YLR438W
YJR066W	YLR439W
YJR067C	YLR440C
YJR068W	YLR441C
YJR069C	YLR442C
[truncated: 1,778 more rows]
